# Supplementary material for: Construction of Zn-doped RuO2 nanowires for efficient and stable water oxidation in acidic media
Source: Nat Commun. 2023 May 2;14:2517. doi: 10.1038/s41467-023-38213-1 (PMC10154325; doi:10.1038/s41467-023-38213-1)
Supplement: Supplementary file 3 — Source Data [file 41467_2023_38213_MOESM3_ESM.xlsx]

## Sheet: Figure_1b
py-RuO2:Zn		py-RuO2
2θ (degree)	Intensity (a.u.)	2θ (degree)	Intensity (a.u.)
20	16.83	20	10
20.01	18.38	20.01	14
20.02	19.5	20.02	11
20.03	20.3	20.03	12
20.04	21.1	20.04	7
20.05	18.92	20.05	11
20.06	21.7	20.06	13
20.07	19.55	20.07	14
20.08	16.6	20.08	16
20.09	14.97	20.09	15
20.1	20.96	20.1	12
20.11	18.84	20.11	7
20.12	18.29	20.12	13
20.13	21.13	20.13	7
20.14	23.6	20.14	8
20.15	19.93	20.15	12
20.16	18.46	20.16	11
20.17	19.93	20.17	14
20.18	21.65	20.18	15
20.19	19.44	20.19	10
20.2	17.49	20.2	13
20.21	13.33	20.21	13
20.22	16.14	20.22	12
20.23	16.57	20.23	10
20.24	16.51	20.24	10
20.25	17.32	20.25	11
20.26	23.4	20.26	10
20.27	24.26	20.27	10
20.28	19.7	20.28	14
20.29	19.64	20.29	11
20.3	22.08	20.3	12
20.31	19.18	20.31	14
20.32	17.06	20.32	14
20.33	18.87	20.33	16
20.34	22.22	20.34	10
20.35	22.28	20.35	18
20.36	21.47	20.36	13
20.37	19.04	20.37	10
20.38	18.72	20.38	12
20.39	21.7	20.39	18
20.4	20.76	20.4	9
20.41	18.35	20.41	7
20.42	17.29	20.42	11
20.43	22.94	20.43	9
20.44	23.14	20.44	11
20.45	20.18	20.45	11
20.46	17.37	20.46	8
20.47	19.07	20.47	20
20.48	23.34	20.48	11
20.49	19.01	20.49	12
20.5	16.37	20.5	9
20.51	14.05	20.51	8
20.52	16.66	20.52	3
20.53	18.69	20.53	10
20.54	18.55	20.54	16
20.55	16.54	20.55	9
20.56	18.69	20.56	16
20.57	21.79	20.57	11
20.58	19.9	20.58	17
20.59	15.2	20.59	11
20.6	17.35	20.6	8
20.61	18.35	20.61	14
20.62	16.31	20.62	11
20.63	12.04	20.63	12
20.64	15.63	20.64	14
20.65	19.95	20.65	9
20.66	23.77	20.66	12
20.67	20.21	20.67	10
20.68	20.1	20.68	21
20.69	18.06	20.69	9
20.7	18.44	20.7	11
20.71	16.37	20.71	9
20.72	20.56	20.72	10
20.73	19.84	20.73	10
20.74	20.33	20.74	11
20.75	16.14	20.75	12
20.76	18.46	20.76	8
20.77	15.94	20.77	13
20.78	13.65	20.78	10
20.79	13.13	20.79	14
20.8	19.58	20.8	13
20.81	23.57	20.81	14
20.82	21.36	20.82	12
20.83	19.12	20.83	17
20.84	20.61	20.84	9
20.85	20.93	20.85	14
20.86	22.56	20.86	8
20.87	20.24	20.87	6
20.88	18.29	20.88	11
20.89	14.34	20.89	11
20.9	16.72	20.9	10
20.91	18.32	20.91	7
20.92	17.92	20.92	15
20.93	14.39	20.93	12
20.94	13.36	20.94	5
20.95	17.29	20.95	12
20.96	19.81	20.96	8
20.97	19.78	20.97	9
20.98	18.58	20.98	11
20.99	19.95	20.99	9
21	18.72	21	9
21.01	19.81	21.01	11
21.02	20.04	21.02	9
21.03	21.45	21.03	8
21.04	13.96	21.04	14
21.05	13.68	21.05	12
21.06	13.3	21.06	11
21.07	15.51	21.07	9
21.08	15.71	21.08	9
21.09	15.91	21.09	9
21.1	17.46	21.1	12
21.11	15.85	21.11	9
21.12	18.72	21.12	7
21.13	18.78	21.13	11
21.14	22.02	21.14	14
21.15	21.88	21.15	9
21.16	19.32	21.16	7
21.17	16.49	21.17	12
21.18	19.18	21.18	10
21.19	21.85	21.19	14
21.2	21.27	21.2	13
21.21	17.37	21.21	11
21.22	18.03	21.22	8
21.23	17.32	21.23	10
21.24	13.65	21.24	10
21.25	11.67	21.25	16
21.26	19.67	21.26	11
21.27	25.49	21.27	15
21.28	25.43	21.28	14
21.29	19.15	21.29	6
21.3	16.2	21.3	13
21.31	18.52	21.31	7
21.32	20.36	21.32	11
21.33	19.35	21.33	8
21.34	17.43	21.34	13
21.35	18.12	21.35	12
21.36	18.89	21.36	8
21.37	18.29	21.37	14
21.38	19.75	21.38	15
21.39	18.23	21.39	11
21.4	18.35	21.4	8
21.41	17.66	21.41	11
21.42	16.92	21.42	11
21.43	15.6	21.43	9
21.44	20.56	21.44	9
21.45	23.08	21.45	11
21.46	19.67	21.46	13
21.47	20.64	21.47	12
21.48	27.55	21.48	11
21.49	25.34	21.49	8
21.5	21.36	21.5	6
21.51	20.27	21.51	21
21.52	17.78	21.52	10
21.53	14.77	21.53	12
21.54	16.49	21.54	9
21.55	19.38	21.55	13
21.56	16.97	21.56	13
21.57	17.92	21.57	5
21.58	17.98	21.58	10
21.59	19.35	21.59	8
21.6	17.72	21.6	12
21.61	20.1	21.61	11
21.62	21.53	21.62	10
21.63	20.33	21.63	8
21.64	19.44	21.64	11
21.65	20.61	21.65	10
21.66	22.02	21.66	13
21.67	20.47	21.67	11
21.68	15.94	21.68	15
21.69	13.1	21.69	9
21.7	19.18	21.7	9
21.71	25.57	21.71	18
21.72	22.76	21.72	16
21.73	18.81	21.73	13
21.74	19.15	21.74	10
21.75	20.87	21.75	8
21.76	18.35	21.76	12
21.77	19.38	21.77	14
21.78	20.44	21.78	10
21.79	19.12	21.79	9
21.8	18.06	21.8	13
21.81	19.67	21.81	10
21.82	21.76	21.82	15
21.83	19.73	21.83	10
21.84	19.84	21.84	9
21.85	22.51	21.85	10
21.86	20.9	21.86	10
21.87	19.95	21.87	11
21.88	17.69	21.88	4
21.89	16.94	21.89	12
21.9	16.08	21.9	9
21.91	19.44	21.91	14
21.92	20.5	21.92	9
21.93	18.15	21.93	12
21.94	16.06	21.94	5
21.95	12.84	21.95	10
21.96	15.48	21.96	6
21.97	20.73	21.97	11
21.98	25.46	21.98	10
21.99	25.6	21.99	10
22	20.73	22	11
22.01	16.6	22.01	10
22.02	17.52	22.02	6
22.03	19.32	22.03	11
22.04	21.39	22.04	10
22.05	23.62	22.05	9
22.06	24.8	22.06	14
22.07	16.6	22.07	14
22.08	12.19	22.08	9
22.09	11.67	22.09	13
22.1	17.86	22.1	14
22.11	21.93	22.11	15
22.12	20.64	22.12	9
22.13	19.24	22.13	12
22.14	19.98	22.14	14
22.15	20.01	22.15	10
22.16	18.09	22.16	12
22.17	17.17	22.17	7
22.18	16.26	22.18	9
22.19	18.35	22.19	8
22.2	19.64	22.2	12
22.21	19.58	22.21	8
22.22	16.14	22.22	9
22.23	15.51	22.23	12
22.24	19.12	22.24	10
22.25	23.31	22.25	16
22.26	19.58	22.26	7
22.27	15.05	22.27	7
22.28	16.66	22.28	10
22.29	17.89	22.29	7
22.3	17.29	22.3	9
22.31	14.54	22.31	12
22.32	11.96	22.32	17
22.33	9.58	22.33	8
22.34	14.77	22.34	9
22.35	18.92	22.35	12
22.36	23.22	22.36	13
22.37	21.33	22.37	6
22.38	18.38	22.38	8
22.39	13.76	22.39	13
22.4	12.13	22.4	7
22.41	15.97	22.41	14
22.42	16.8	22.42	12
22.43	20.96	22.43	9
22.44	20.47	22.44	11
22.45	18.26	22.45	3
22.46	17.03	22.46	23
22.47	20.56	22.47	11
22.48	22.85	22.48	9
22.49	19.35	22.49	7
22.5	26.03	22.5	9
22.51	22.94	22.51	8
22.52	19.73	22.52	13
22.53	14.56	22.53	8
22.54	17.03	22.54	8
22.55	18.35	22.55	9
22.56	20.64	22.56	11
22.57	23.45	22.57	7
22.58	19.41	22.58	7
22.59	20.93	22.59	15
22.6	17.46	22.6	6
22.61	17.26	22.61	4
22.62	15.28	22.62	6
22.63	18.38	22.63	9
22.64	15.6	22.64	8
22.65	18.21	22.65	3
22.66	21.33	22.66	5
22.67	21.82	22.67	16
22.68	15.11	22.68	14
22.69	14.16	22.69	4
22.7	15.88	22.7	16
22.71	16.08	22.71	14
22.72	17.83	22.72	13
22.73	18.72	22.73	14
22.74	15.63	22.74	11
22.75	12.47	22.75	5
22.76	17.78	22.76	11
22.77	21.76	22.77	10
22.78	19.47	22.78	6
22.79	18.32	22.79	11
22.8	15.45	22.8	9
22.81	14.62	22.81	9
22.82	14.51	22.82	10
22.83	16.86	22.83	11
22.84	16.49	22.84	11
22.85	18.44	22.85	11
22.86	22.91	22.86	9
22.87	25.26	22.87	15
22.88	23.17	22.88	10
22.89	18.61	22.89	5
22.9	22.11	22.9	7
22.91	23.62	22.91	10
22.92	24.66	22.92	6
22.93	22.02	22.93	12
22.94	24.2	22.94	11
22.95	22.33	22.95	12
22.96	21.07	22.96	6
22.97	23.11	22.97	4
22.98	23.22	22.98	6
22.99	25.72	22.99	14
23	19.35	23	11
23.01	17.89	23.01	6
23.02	16.6	23.02	8
23.03	19.84	23.03	7
23.04	22.19	23.04	8
23.05	22.05	23.05	8
23.06	18.75	23.06	9
23.07	15.54	23.07	9
23.08	21.65	23.08	7
23.09	23.65	23.09	12
23.1	17.63	23.1	11
23.11	13.99	23.11	13
23.12	15.83	23.12	9
23.13	17.52	23.13	10
23.14	19.75	23.14	5
23.15	18.03	23.15	7
23.16	18.41	23.16	10
23.17	17.15	23.17	9
23.18	18.49	23.18	12
23.19	15.94	23.19	9
23.2	18.92	23.2	7
23.21	18.18	23.21	14
23.22	16.94	23.22	5
23.23	16.46	23.23	11
23.24	17.29	23.24	9
23.25	19.21	23.25	8
23.26	19.24	23.26	15
23.27	17.69	23.27	8
23.28	14.71	23.28	12
23.29	16.4	23.29	20
23.3	21.19	23.3	12
23.31	19.87	23.31	7
23.32	16.69	23.32	13
23.33	14.99	23.33	12
23.34	18.66	23.34	5
23.35	16.34	23.35	10
23.36	15.97	23.36	11
23.37	16.92	23.37	10
23.38	18.32	23.38	12
23.39	18.35	23.39	9
23.4	17.15	23.4	15
23.41	20.96	23.41	8
23.42	22.51	23.42	8
23.43	27.07	23.43	12
23.44	25.49	23.44	6
23.45	23.28	23.45	11
23.46	15.97	23.46	10
23.47	12.13	23.47	7
23.48	12.82	23.48	10
23.49	16.46	23.49	12
23.5	18.21	23.5	8
23.51	18.61	23.51	9
23.52	18.95	23.52	6
23.53	19.58	23.53	7
23.54	17.72	23.54	14
23.55	14.71	23.55	15
23.56	12.82	23.56	10
23.57	15.57	23.57	6
23.58	20.13	23.58	8
23.59	20.38	23.59	10
23.6	19.21	23.6	12
23.61	16.06	23.61	10
23.62	14.19	23.62	10
23.63	17.52	23.63	13
23.64	22.22	23.64	8
23.65	22.56	23.65	9
23.66	21.07	23.66	9
23.67	21.27	23.67	13
23.68	23.25	23.68	12
23.69	24.08	23.69	7
23.7	22.68	23.7	8
23.71	19.87	23.71	11
23.72	18.49	23.72	18
23.73	18.03	23.73	12
23.74	17.63	23.74	9
23.75	17.95	23.75	12
23.76	17.86	23.76	5
23.77	17.52	23.77	9
23.78	17.83	23.78	12
23.79	16.89	23.79	8
23.8	16.89	23.8	8
23.81	18.18	23.81	16
23.82	15.45	23.82	8
23.83	18.84	23.83	8
23.84	19.52	23.84	10
23.85	20.61	23.85	7
23.86	18.12	23.86	5
23.87	23.68	23.87	9
23.88	23.68	23.88	13
23.89	21.65	23.89	4
23.9	20.04	23.9	14
23.91	21.42	23.91	8
23.92	18.61	23.92	6
23.93	17.72	23.93	10
23.94	18.18	23.94	8
23.95	17.63	23.95	10
23.96	16.63	23.96	8
23.97	13.68	23.97	12
23.98	15.11	23.98	14
23.99	18.49	23.99	6
24	21.96	24	11
24.01	20.56	24.01	11
24.02	18.15	24.02	11
24.03	23.14	24.03	9
24.04	22.56	24.04	13
24.05	18.06	24.05	9
24.06	15.54	24.06	10
24.07	21.73	24.07	12
24.08	25.55	24.08	10
24.09	19.32	24.09	9
24.1	19.73	24.1	10
24.11	21.33	24.11	10
24.12	26.72	24.12	13
24.13	22.28	24.13	4
24.14	19.5	24.14	10
24.15	19.58	24.15	5
24.16	22.82	24.16	8
24.17	24.69	24.17	6
24.18	23.25	24.18	13
24.19	21.85	24.19	9
24.2	21.13	24.2	7
24.21	20.47	24.21	9
24.22	19.41	24.22	12
24.23	13.1	24.23	11
24.24	16.31	24.24	2
24.25	17.29	24.25	14
24.26	19.52	24.26	18
24.27	15.48	24.27	16
24.28	18.55	24.28	11
24.29	19.84	24.29	11
24.3	21.19	24.3	10
24.31	19.81	24.31	3
24.32	19.07	24.32	8
24.33	16.37	24.33	9
24.34	15.51	24.34	13
24.35	17.29	24.35	5
24.36	20.07	24.36	11
24.37	19.21	24.37	11
24.38	20.47	24.38	10
24.39	21.42	24.39	10
24.4	20.84	24.4	7
24.41	21.47	24.41	9
24.42	20.18	24.42	9
24.43	18.87	24.43	7
24.44	15.28	24.44	5
24.45	21.7	24.45	16
24.46	24.03	24.46	9
24.47	24.83	24.47	5
24.48	22.42	24.48	13
24.49	20.41	24.49	5
24.5	18.15	24.5	4
24.51	17	24.51	8
24.52	22.31	24.52	9
24.53	24.43	24.53	12
24.54	24.28	24.54	6
24.55	22.16	24.55	15
24.56	25.55	24.56	12
24.57	23.71	24.57	9
24.58	21.13	24.58	14
24.59	16.86	24.59	9
24.6	22.22	24.6	10
24.61	19.7	24.61	11
24.62	21.88	24.62	5
24.63	21.76	24.63	13
24.64	26.41	24.64	7
24.65	24.31	24.65	10
24.66	23.17	24.66	10
24.67	18.69	24.67	14
24.68	21.79	24.68	11
24.69	25.6	24.69	8
24.7	26.92	24.7	10
24.71	20.87	24.71	5
24.72	18.75	24.72	12
24.73	20.1	24.73	14
24.74	22.54	24.74	13
24.75	18.78	24.75	8
24.76	15.83	24.76	14
24.77	17.4	24.77	10
24.78	20.67	24.78	10
24.79	18.46	24.79	11
24.8	18.87	24.8	11
24.81	18.49	24.81	20
24.82	18.87	24.82	13
24.83	22.11	24.83	10
24.84	24.74	24.84	11
24.85	24.34	24.85	10
24.86	18.64	24.86	11
24.87	20.3	24.87	8
24.88	16.69	24.88	10
24.89	20.21	24.89	11
24.9	22.51	24.9	9
24.91	28.07	24.91	9
24.92	23.8	24.92	8
24.93	23.83	24.93	9
24.94	21.3	24.94	6
24.95	18.03	24.95	12
24.96	18.52	24.96	9
24.97	27.67	24.97	6
24.98	27.04	24.98	12
24.99	25.23	24.99	6
25	24.08	25	12
25.01	24.97	25.01	11
25.02	17.89	25.02	8
25.03	15.74	25.03	7
25.04	15.02	25.04	9
25.05	15.83	25.05	18
25.06	17.29	25.06	10
25.07	25	25.07	9
25.08	28.47	25.08	16
25.09	25.4	25.09	9
25.1	17.63	25.1	10
25.11	18.95	25.11	14
25.12	20.99	25.12	12
25.13	23.65	25.13	14
25.14	24.63	25.14	11
25.15	28.13	25.15	10
25.16	28.24	25.16	11
25.17	24.66	25.17	13
25.18	18.92	25.18	12
25.19	15.2	25.19	11
25.2	20.76	25.2	17
25.21	22.39	25.21	7
25.22	23.68	25.22	12
25.23	18.84	25.23	9
25.24	19.5	25.24	13
25.25	18.87	25.25	9
25.26	23.85	25.26	9
25.27	24.46	25.27	8
25.28	21.85	25.28	16
25.29	19.84	25.29	11
25.3	22.08	25.3	9
25.31	20.5	25.31	9
25.32	18.41	25.32	17
25.33	20.21	25.33	8
25.34	23.19	25.34	6
25.35	22.97	25.35	7
25.36	26.38	25.36	11
25.37	25.77	25.37	17
25.38	25.03	25.38	8
25.39	21.42	25.39	14
25.4	20.38	25.4	16
25.41	17.92	25.41	9
25.42	22.39	25.42	11
25.43	23.28	25.43	14
25.44	23.6	25.44	14
25.45	22.31	25.45	13
25.46	23.08	25.46	12
25.47	20.33	25.47	9
25.48	25.12	25.48	12
25.49	27.55	25.49	5
25.5	30.62	25.5	10
25.51	27.35	25.51	13
25.52	24.86	25.52	11
25.53	26.92	25.53	8
25.54	32.86	25.54	19
25.55	32.77	25.55	15
25.56	29.01	25.56	9
25.57	27.18	25.57	16
25.58	28.76	25.58	7
25.59	26.61	25.59	7
25.6	24.2	25.6	14
25.61	21.59	25.61	10
25.62	22.05	25.62	14
25.63	24.71	25.63	16
25.64	23.74	25.64	8
25.65	27.84	25.65	6
25.66	27.58	25.66	19
25.67	24.91	25.67	11
25.68	24	25.68	13
25.69	27.87	25.69	11
25.7	30.22	25.7	9
25.71	26.18	25.71	17
25.72	25.23	25.72	14
25.73	20.84	25.73	11
25.74	22.33	25.74	11
25.75	24.26	25.75	13
25.76	24.48	25.76	12
25.77	30.53	25.77	10
25.78	32	25.78	11
25.79	28.87	25.79	12
25.8	25.86	25.8	13
25.81	26.75	25.81	14
25.82	27.07	25.82	12
25.83	23.48	25.83	11
25.84	22.74	25.84	8
25.85	22.13	25.85	12
25.86	26.23	25.86	12
25.87	29.36	25.87	12
25.88	25.57	25.88	8
25.89	26.63	25.89	12
25.9	24.2	25.9	11
25.91	24.86	25.91	12
25.92	24.89	25.92	11
25.93	27.41	25.93	12
25.94	25.09	25.94	12
25.95	25.23	25.95	14
25.96	23.71	25.96	8
25.97	27.01	25.97	14
25.98	29.65	25.98	14
25.99	29.76	25.99	20
26	29.42	26	19
26.01	27.04	26.01	15
26.02	27.64	26.02	12
26.03	25.29	26.03	12
26.04	30.25	26.04	11
26.05	34.4	26.05	11
26.06	34.06	26.06	20
26.07	30.25	26.07	11
26.08	27.21	26.08	15
26.09	28.5	26.09	16
26.1	24.83	26.1	18
26.11	27.18	26.11	6
26.12	33.37	26.12	17
26.13	34.52	26.13	8
26.14	27.78	26.14	7
26.15	27.5	26.15	13
26.16	30.85	26.16	11
26.17	33.77	26.17	10
26.18	27.32	26.18	13
26.19	20.73	26.19	12
26.2	21.88	26.2	12
26.21	31.11	26.21	13
26.22	37.59	26.22	21
26.23	35.92	26.23	12
26.24	30.94	26.24	17
26.25	28.67	26.25	8
26.26	29.53	26.26	11
26.27	29.79	26.27	17
26.28	27.78	26.28	12
26.29	26.03	26.29	16
26.3	31.25	26.3	12
26.31	31.57	26.31	11
26.32	31.71	26.32	12
26.33	25.29	26.33	14
26.34	27.29	26.34	10
26.35	24.97	26.35	13
26.36	28.3	26.36	13
26.37	28.41	26.37	10
26.38	30.94	26.38	12
26.39	27.44	26.39	13
26.4	24.54	26.4	15
26.41	22.91	26.41	11
26.42	31.6	26.42	18
26.43	37.33	26.43	21
26.44	37.04	26.44	16
26.45	32.51	26.45	14
26.46	33.11	26.46	17
26.47	36.33	26.47	9
26.48	37.56	26.48	13
26.49	37.62	26.49	8
26.5	35.49	26.5	13
26.51	35.06	26.51	19
26.52	32.94	26.52	19
26.53	27.35	26.53	8
26.54	30.3	26.54	15
26.55	34.06	26.55	20
26.56	39.14	26.56	18
26.57	29.59	26.57	15
26.58	28.21	26.58	12
26.59	31.45	26.59	15
26.6	34.78	26.6	14
26.61	32.86	26.61	8
26.62	28.96	26.62	23
26.63	27.5	26.63	11
26.64	27.9	26.64	17
26.65	30.73	26.65	19
26.66	33.57	26.66	14
26.67	32.68	26.67	14
26.68	33.83	26.68	12
26.69	33.2	26.69	22
26.7	33.66	26.7	15
26.71	35.26	26.71	13
26.72	38.62	26.72	10
26.73	37.04	26.73	17
26.74	33.66	26.74	19
26.75	33.06	26.75	18
26.76	31.28	26.76	20
26.77	33.66	26.77	18
26.78	35.29	26.78	18
26.79	39.74	26.79	20
26.8	37.62	26.8	24
26.81	40.86	26.81	13
26.82	37.67	26.82	17
26.83	33.11	26.83	16
26.84	32.68	26.84	15
26.85	36.3	26.85	14
26.86	40.6	26.86	19
26.87	42.49	26.87	19
26.88	40.91	26.88	21
26.89	33.72	26.89	20
26.9	32.8	26.9	19
26.91	36.67	26.91	13
26.92	37.59	26.92	14
26.93	33.54	26.93	20
26.94	33.69	26.94	13
26.95	36.99	26.95	21
26.96	39.25	26.96	18
26.97	44.84	26.97	30
26.98	45.27	26.98	17
26.99	42.15	26.99	16
27	34.4	27	18
27.01	37.99	27.01	21
27.02	41.34	27.02	20
27.03	42.72	27.03	21
27.04	39.88	27.04	21
27.05	40.05	27.05	21
27.06	35.49	27.06	22
27.07	30.05	27.07	20
27.08	38.36	27.08	18
27.09	46.42	27.09	25
27.1	44.44	27.1	21
27.11	35.29	27.11	23
27.12	36.96	27.12	29
27.13	41.06	27.13	19
27.14	44.58	27.14	24
27.15	42.09	27.15	26
27.16	35.06	27.16	29
27.17	32.74	27.17	27
27.18	41.83	27.18	30
27.19	47.39	27.19	20
27.2	39.62	27.2	23
27.21	39.11	27.21	31
27.22	43.64	27.22	32
27.23	47.22	27.23	27
27.24	45.41	27.24	24
27.25	47.68	27.25	23
27.26	42.15	27.26	23
27.27	37.19	27.27	29
27.28	45.73	27.28	24
27.29	46.99	27.29	20
27.3	42.89	27.3	32
27.31	42.78	27.31	26
27.32	46.45	27.32	25
27.33	39.57	27.33	28
27.34	36.5	27.34	36
27.35	41.31	27.35	34
27.36	45.9	27.36	34
27.37	39.65	27.37	32
27.38	39.36	27.38	43
27.39	38.25	27.39	29
27.4	45.16	27.4	37
27.41	48.77	27.41	40
27.42	51.64	27.42	23
27.43	44.84	27.43	30
27.44	45.18	27.44	40
27.45	46.22	27.45	53
27.46	48.51	27.46	32
27.47	47.05	27.47	44
27.48	52.27	27.48	31
27.49	50	27.49	51
27.5	45.87	27.5	44
27.51	39.28	27.51	41
27.52	42.66	27.52	30
27.53	43.15	27.53	39
27.54	41.26	27.54	42
27.55	40.31	27.55	48
27.56	44.58	27.56	58
27.57	47.31	27.57	43
27.58	51.95	27.58	47
27.59	53.76	27.59	56
27.6	46.85	27.6	59
27.61	46.82	27.61	61
27.62	48.08	27.62	51
27.63	53.13	27.63	68
27.64	42.4	27.64	52
27.65	40.2	27.65	57
27.66	38.91	27.66	64
27.67	46.16	27.67	58
27.68	43.92	27.68	54
27.69	43.06	27.69	53
27.7	46.53	27.7	74
27.71	44.7	27.71	67
27.72	46.53	27.72	60
27.73	41.63	27.73	104
27.74	45.01	27.74	64
27.75	44.53	27.75	76
27.76	54.36	27.76	93
27.77	51.15	27.77	71
27.78	52.9	27.78	77
27.79	47.05	27.79	82
27.8	44.35	27.8	87
27.81	40.54	27.81	81
27.82	45.82	27.82	82
27.83	51.95	27.83	73
27.84	53.7	27.84	98
27.85	55.88	27.85	101
27.86	56.28	27.86	79
27.87	55.39	27.87	91
27.88	46.02	27.88	96
27.89	41.74	27.89	84
27.9	44.61	27.9	100
27.91	52.09	27.91	106
27.92	53.5	27.92	100
27.93	52.04	27.93	96
27.94	49.66	27.94	97
27.95	48.77	27.95	95
27.96	47.22	27.96	101
27.97	47.36	27.97	126
27.98	48.22	27.98	110
27.99	52.32	27.99	113
28	47.25	28	109
28.01	45.04	28.01	108
28.02	45.87	28.02	121
28.03	45.76	28.03	124
28.04	44.27	28.04	105
28.05	44.21	28.05	112
28.06	43.29	28.06	113
28.07	43.44	28.07	116
28.08	44.35	28.08	117
28.09	43.15	28.09	112
28.1	40.6	28.1	111
28.11	43.18	28.11	109
28.12	46.1	28.12	103
28.13	48.57	28.13	130
28.14	49.46	28.14	107
28.15	44.3	28.15	121
28.16	45.82	28.16	108
28.17	49.17	28.17	123
28.18	53.67	28.18	104
28.19	50.75	28.19	118
28.2	50.72	28.2	122
28.21	47.97	28.21	114
28.22	46.65	28.22	107
28.23	40.83	28.23	116
28.24	46.91	28.24	121
28.25	50.06	28.25	111
28.26	44.35	28.26	102
28.27	40.05	28.27	109
28.28	44.47	28.28	104
28.29	50.55	28.29	105
28.3	44.01	28.3	106
28.31	46.45	28.31	94
28.32	49.34	28.32	97
28.33	53.5	28.33	112
28.34	47.88	28.34	111
28.35	46.04	28.35	111
28.36	43.92	28.36	81
28.37	45.13	28.37	91
28.38	49.43	28.38	94
28.39	53.64	28.39	89
28.4	47.45	28.4	91
28.41	42.29	28.41	92
28.42	39.65	28.42	92
28.43	44.12	28.43	91
28.44	44.87	28.44	91
28.45	51.98	28.45	92
28.46	48.4	28.46	87
28.47	44.73	28.47	77
28.48	43.72	28.48	80
28.49	46.82	28.49	85
28.5	45.59	28.5	66
28.51	41.31	28.51	86
28.52	43.75	28.52	76
28.53	43.29	28.53	70
28.54	42.55	28.54	73
28.55	38.1	28.55	57
28.56	36.12	28.56	58
28.57	36.41	28.57	81
28.58	38.33	28.58	60
28.59	41.17	28.59	72
28.6	46.62	28.6	49
28.61	49.49	28.61	56
28.62	47.65	28.62	70
28.63	44.73	28.63	52
28.64	48.77	28.64	53
28.65	53.76	28.65	69
28.66	55.08	28.66	58
28.67	55.36	28.67	52
28.68	47.68	28.68	62
28.69	35.95	28.69	52
28.7	34.32	28.7	47
28.71	43.06	28.71	46
28.72	49.08	28.72	52
28.73	47.99	28.73	43
28.74	45.76	28.74	27
28.75	45.7	28.75	47
28.76	45.1	28.76	46
28.77	51.35	28.77	39
28.78	47.02	28.78	30
28.79	45.3	28.79	42
28.8	35.32	28.8	33
28.81	38.36	28.81	25
28.82	39.71	28.82	38
28.83	47.36	28.83	26
28.84	44.12	28.84	41
28.85	42.06	28.85	34
28.86	40.8	28.86	39
28.87	44.21	28.87	29
28.88	47.88	28.88	35
28.89	48.11	28.89	28
28.9	43.41	28.9	40
28.91	35.29	28.91	24
28.92	35.44	28.92	28
28.93	38.96	28.93	33
28.94	42.72	28.94	26
28.95	37.76	28.95	23
28.96	40.51	28.96	34
28.97	42.29	28.97	18
28.98	42.72	28.98	19
28.99	35.61	28.99	26
29	40.48	29	26
29.01	43.24	29.01	18
29.02	44.73	29.02	19
29.03	37.13	29.03	25
29.04	40.54	29.04	27
29.05	37.53	29.05	31
29.06	39.11	29.06	29
29.07	33.03	29.07	15
29.08	39.05	29.08	22
29.09	41.86	29.09	20
29.1	42.49	29.1	21
29.11	34.69	29.11	26
29.12	42	29.12	36
29.13	47.13	29.13	16
29.14	38.02	29.14	21
29.15	32.43	29.15	23
29.16	44.12	29.16	21
29.17	48.71	29.17	20
29.18	41.46	29.18	16
29.19	37.1	29.19	16
29.2	36.5	29.2	23
29.21	36.76	29.21	28
29.22	40.25	29.22	13
29.23	36.5	29.23	21
29.24	30.53	29.24	16
29.25	30.22	29.25	17
29.26	38.36	29.26	14
29.27	40.54	29.27	18
29.28	36.41	29.28	25
29.29	32.51	29.29	16
29.3	31.42	29.3	29
29.31	30.76	29.31	20
29.32	28.21	29.32	24
29.33	34.81	29.33	21
29.34	38.25	29.34	27
29.35	37.44	29.35	16
29.36	33.46	29.36	12
29.37	36.9	29.37	12
29.38	35.18	29.38	18
29.39	33	29.39	10
29.4	32.8	29.4	21
29.41	33.75	29.41	19
29.42	34.4	29.42	18
29.43	31.6	29.43	15
29.44	35.01	29.44	12
29.45	33.14	29.45	13
29.46	40.11	29.46	19
29.47	38.28	29.47	12
29.48	34.52	29.48	21
29.49	25.17	29.49	14
29.5	31.11	29.5	14
29.51	40.71	29.51	12
29.52	39.51	29.52	20
29.53	30.62	29.53	13
29.54	28.58	29.54	12
29.55	31.82	29.55	11
29.56	31.97	29.56	17
29.57	28.81	29.57	19
29.58	29.24	29.58	18
29.59	33.09	29.59	11
29.6	38.48	29.6	8
29.61	35.81	29.61	20
29.62	32.54	29.62	8
29.63	30.28	29.63	19
29.64	35.98	29.64	10
29.65	36.15	29.65	15
29.66	32.43	29.66	16
29.67	27.95	29.67	17
29.68	33.8	29.68	11
29.69	35.35	29.69	12
29.7	30.85	29.7	10
29.71	27.61	29.71	18
29.72	29.73	29.72	19
29.73	28.5	29.73	8
29.74	28.5	29.74	15
29.75	32.57	29.75	10
29.76	37.73	29.76	13
29.77	36.1	29.77	16
29.78	28.07	29.78	17
29.79	24.89	29.79	11
29.8	22.39	29.8	20
29.81	25.69	29.81	15
29.82	26.55	29.82	13
29.83	31.25	29.83	11
29.84	27.7	29.84	13
29.85	31.16	29.85	20
29.86	29.9	29.86	12
29.87	30.53	29.87	14
29.88	28.24	29.88	13
29.89	33.09	29.89	13
29.9	36.21	29.9	12
29.91	37.85	29.91	12
29.92	28.7	29.92	12
29.93	24.94	29.93	15
29.94	29.82	29.94	11
29.95	28.9	29.95	11
29.96	30.94	29.96	20
29.97	32.51	29.97	13
29.98	31.68	29.98	17
29.99	26.84	29.99	12
30	30.28	30	9
30.01	31.48	30.01	11
30.02	27.61	30.02	12
30.03	28.3	30.03	9
30.04	29.27	30.04	13
30.05	33.11	30.05	12
30.06	32.57	30.06	9
30.07	28.04	30.07	13
30.08	25.86	30.08	14
30.09	29.67	30.09	13
30.1	35.72	30.1	6
30.11	35.38	30.11	8
30.12	34.75	30.12	10
30.13	28.01	30.13	10
30.14	24.91	30.14	11
30.15	21.82	30.15	13
30.16	24.69	30.16	11
30.17	27.98	30.17	9
30.18	31.37	30.18	15
30.19	29.79	30.19	13
30.2	24.94	30.2	10
30.21	23.14	30.21	7
30.22	25.89	30.22	11
30.23	28.3	30.23	9
30.24	26.15	30.24	10
30.25	25.03	30.25	12
30.26	23.6	30.26	19
30.27	28.96	30.27	5
30.28	27.38	30.28	9
30.29	29.1	30.29	8
30.3	29.47	30.3	7
30.31	31.71	30.31	8
30.32	29.27	30.32	5
30.33	27.38	30.33	13
30.34	28.87	30.34	13
30.35	27.58	30.35	7
30.36	24.05	30.36	8
30.37	24.43	30.37	12
30.38	26.75	30.38	13
30.39	28.04	30.39	5
30.4	27.04	30.4	7
30.41	29.5	30.41	4
30.42	29.99	30.42	7
30.43	30.68	30.43	5
30.44	30.45	30.44	13
30.45	29.73	30.45	5
30.46	24.54	30.46	10
30.47	22.62	30.47	9
30.48	26.46	30.48	8
30.49	27.12	30.49	10
30.5	25.14	30.5	7
30.51	22.76	30.51	10
30.52	23.74	30.52	5
30.53	22.19	30.53	9
30.54	24.26	30.54	12
30.55	26.29	30.55	3
30.56	29.01	30.56	9
30.57	29.1	30.57	10
30.58	27.9	30.58	13
30.59	21.27	30.59	6
30.6	19.47	30.6	9
30.61	22.48	30.61	8
30.62	27.07	30.62	5
30.63	26.26	30.63	8
30.64	23.94	30.64	6
30.65	21.36	30.65	5
30.66	22.22	30.66	14
30.67	28.79	30.67	9
30.68	31.65	30.68	12
30.69	29.65	30.69	8
30.7	25.95	30.7	12
30.71	25	30.71	6
30.72	21.68	30.72	7
30.73	23.11	30.73	9
30.74	25.03	30.74	10
30.75	23.25	30.75	6
30.76	23.48	30.76	6
30.77	28.13	30.77	6
30.78	31.45	30.78	11
30.79	26.64	30.79	5
30.8	24.26	30.8	6
30.81	24.77	30.81	4
30.82	27.04	30.82	13
30.83	23.11	30.83	7
30.84	24.63	30.84	16
30.85	24.43	30.85	4
30.86	24	30.86	11
30.87	28.96	30.87	6
30.88	29.99	30.88	10
30.89	30.51	30.89	5
30.9	24.26	30.9	11
30.91	24.46	30.91	11
30.92	21.59	30.92	5
30.93	22.56	30.93	11
30.94	22.16	30.94	6
30.95	25.69	30.95	8
30.96	29.76	30.96	10
30.97	26.89	30.97	6
30.98	22.68	30.98	7
30.99	22.28	30.99	9
31	27.87	31	7
31.01	32.17	31.01	8
31.02	31.05	31.02	5
31.03	21.9	31.03	4
31.04	18.61	31.04	5
31.05	21.39	31.05	3
31.06	25.06	31.06	7
31.07	29.1	31.07	11
31.08	24.48	31.08	7
31.09	23.22	31.09	4
31.1	24.37	31.1	12
31.11	29.96	31.11	7
31.12	25.32	31.12	8
31.13	23.4	31.13	12
31.14	20.81	31.14	9
31.15	21.42	31.15	6
31.16	22.28	31.16	4
31.17	23.22	31.17	9
31.18	23.14	31.18	10
31.19	28.7	31.19	4
31.2	29.9	31.2	3
31.21	24.08	31.21	8
31.22	20.67	31.22	8
31.23	26.84	31.23	9
31.24	28.96	31.24	7
31.25	26.06	31.25	14
31.26	22.39	31.26	6
31.27	23.02	31.27	9
31.28	20.67	31.28	5
31.29	20.07	31.29	9
31.3	21.7	31.3	6
31.31	23.8	31.31	5
31.32	27.12	31.32	6
31.33	26.61	31.33	12
31.34	22.56	31.34	5
31.35	22.08	31.35	6
31.36	27.55	31.36	12
31.37	28.81	31.37	10
31.38	25.95	31.38	11
31.39	25.46	31.39	6
31.4	26.23	31.4	5
31.41	23.34	31.41	8
31.42	19.35	31.42	5
31.43	18.52	31.43	8
31.44	23.19	31.44	5
31.45	28.56	31.45	5
31.46	26.66	31.46	9
31.47	31.57	31.47	9
31.48	28.9	31.48	8
31.49	26.23	31.49	2
31.5	19.3	31.5	8
31.51	22.71	31.51	3
31.52	20.93	31.52	7
31.53	25.03	31.53	7
31.54	28.93	31.54	4
31.55	25.98	31.55	6
31.56	16.28	31.56	5
31.57	15.25	31.57	10
31.58	18.89	31.58	11
31.59	21.65	31.59	6
31.6	21.7	31.6	7
31.61	21.73	31.61	6
31.62	21.62	31.62	3
31.63	23.97	31.63	9
31.64	28.47	31.64	7
31.65	25.75	31.65	7
31.66	20.73	31.66	7
31.67	21.79	31.67	10
31.68	25.29	31.68	9
31.69	28.07	31.69	6
31.7	25.98	31.7	9
31.71	25.98	31.71	3
31.72	28.67	31.72	14
31.73	29.27	31.73	9
31.74	24.28	31.74	5
31.75	16.17	31.75	4
31.76	20.59	31.76	9
31.77	22.19	31.77	9
31.78	18.69	31.78	7
31.79	15.02	31.79	5
31.8	20.87	31.8	7
31.81	27.93	31.81	14
31.82	28.5	31.82	12
31.83	25.34	31.83	11
31.84	24.89	31.84	12
31.85	23.48	31.85	7
31.86	24.11	31.86	3
31.87	24.69	31.87	8
31.88	26.09	31.88	7
31.89	23.6	31.89	8
31.9	25.63	31.9	7
31.91	24.89	31.91	7
31.92	25.4	31.92	8
31.93	24.05	31.93	9
31.94	23.45	31.94	3
31.95	17.89	31.95	11
31.96	15.88	31.96	2
31.97	20.21	31.97	7
31.98	24.48	31.98	10
31.99	27.75	31.99	5
32	30.79	32	10
32.01	27.61	32.01	2
32.02	23.19	32.02	9
32.03	20.7	32.03	8
32.04	24.97	32.04	3
32.05	22.28	32.05	13
32.06	21.96	32.06	3
32.07	23.57	32.07	4
32.08	27.35	32.08	10
32.09	23.17	32.09	9
32.1	19.7	32.1	2
32.11	18.64	32.11	6
32.12	22.97	32.12	9
32.13	25.92	32.13	4
32.14	27.81	32.14	6
32.15	24.08	32.15	4
32.16	22.39	32.16	13
32.17	24.03	32.17	7
32.18	23.65	32.18	9
32.19	22.65	32.19	9
32.2	22.59	32.2	7
32.21	19.98	32.21	8
32.22	17.37	32.22	9
32.23	18.84	32.23	11
32.24	24.74	32.24	8
32.25	23.97	32.25	8
32.26	20.56	32.26	2
32.27	20.96	32.27	9
32.28	25.66	32.28	8
32.29	25.2	32.29	9
32.3	19.81	32.3	2
32.31	22.82	32.31	7
32.32	25.89	32.32	10
32.33	27.52	32.33	10
32.34	21.99	32.34	6
32.35	18.38	32.35	1
32.36	15.11	32.36	7
32.37	17.75	32.37	9
32.38	22.16	32.38	8
32.39	24.46	32.39	6
32.4	25.06	32.4	2
32.41	25.06	32.41	4
32.42	24.57	32.42	9
32.43	24.74	32.43	4
32.44	18.89	32.44	6
32.45	19.47	32.45	7
32.46	24.37	32.46	11
32.47	28.64	32.47	4
32.48	22.48	32.48	1
32.49	23.54	32.49	7
32.5	27.75	32.5	7
32.51	26.12	32.51	10
32.52	22.11	32.52	5
32.53	24.08	32.53	5
32.54	25.98	32.54	10
32.55	22.13	32.55	7
32.56	22.28	32.56	6
32.57	24.37	32.57	8
32.58	26.92	32.58	2
32.59	25.14	32.59	11
32.6	25.43	32.6	3
32.61	19.41	32.61	10
32.62	20.67	32.62	6
32.63	20.76	32.63	5
32.64	25.63	32.64	8
32.65	23.6	32.65	7
32.66	23.02	32.66	6
32.67	26.41	32.67	2
32.68	31.39	32.68	13
32.69	31.48	32.69	10
32.7	25.4	32.7	7
32.71	26.95	32.71	5
32.72	20.7	32.72	5
32.73	17.58	32.73	5
32.74	19.3	32.74	4
32.75	23.4	32.75	5
32.76	24.94	32.76	13
32.77	23.51	32.77	10
32.78	23.14	32.78	4
32.79	19.64	32.79	9
32.8	23.08	32.8	11
32.81	21.04	32.81	8
32.82	25.09	32.82	12
32.83	21.85	32.83	10
32.84	25.69	32.84	4
32.85	22.25	32.85	2
32.86	22.65	32.86	5
32.87	16.57	32.87	8
32.88	17.15	32.88	6
32.89	24.11	32.89	5
32.9	29.59	32.9	11
32.91	30.05	32.91	4
32.92	26.84	32.92	3
32.93	29.33	32.93	3
32.94	29.7	32.94	7
32.95	25.63	32.95	11
32.96	21.53	32.96	8
32.97	21.16	32.97	4
32.98	26.18	32.98	6
32.99	28.64	32.99	4
33	28.9	33	12
33.01	26.12	33.01	5
33.02	25.06	33.02	5
33.03	24.31	33.03	7
33.04	22.28	33.04	5
33.05	23.8	33.05	7
33.06	24.26	33.06	5
33.07	26.81	33.07	8
33.08	25.95	33.08	9
33.09	25.32	33.09	11
33.1	20.79	33.1	9
33.11	17.43	33.11	11
33.12	21.07	33.12	4
33.13	23.05	33.13	10
33.14	25.52	33.14	11
33.15	23.68	33.15	5
33.16	23.19	33.16	8
33.17	20.64	33.17	11
33.18	22.11	33.18	13
33.19	24.14	33.19	6
33.2	22.54	33.2	4
33.21	25.06	33.21	3
33.22	27.52	33.22	16
33.23	26.81	33.23	7
33.24	26.86	33.24	2
33.25	26.98	33.25	7
33.26	27.7	33.26	3
33.27	27.35	33.27	5
33.28	28.3	33.28	9
33.29	25.34	33.29	11
33.3	27.5	33.3	7
33.31	30.3	33.31	8
33.32	25	33.32	7
33.33	20.87	33.33	13
33.34	29.42	33.34	7
33.35	34.95	33.35	8
33.36	28.93	33.36	6
33.37	20.18	33.37	11
33.38	24.17	33.38	4
33.39	30.99	33.39	3
33.4	32.43	33.4	6
33.41	32.43	33.41	2
33.42	31.8	33.42	4
33.43	29.7	33.43	12
33.44	27.64	33.44	9
33.45	25.83	33.45	11
33.46	28.47	33.46	11
33.47	32.28	33.47	12
33.48	34.69	33.48	7
33.49	32	33.49	7
33.5	30.08	33.5	11
33.51	25.2	33.51	14
33.52	24.14	33.52	12
33.53	24.94	33.53	4
33.54	26.84	33.54	4
33.55	24.4	33.55	6
33.56	25	33.56	12
33.57	23.48	33.57	7
33.58	24.71	33.58	11
33.59	29.93	33.59	11
33.6	30.94	33.6	10
33.61	31.16	33.61	7
33.62	29.73	33.62	8
33.63	28.47	33.63	8
33.64	27.15	33.64	7
33.65	28.67	33.65	14
33.66	31.62	33.66	7
33.67	28.9	33.67	13
33.68	31.6	33.68	9
33.69	29.53	33.69	7
33.7	26.15	33.7	10
33.71	25.17	33.71	8
33.72	29.39	33.72	11
33.73	31.51	33.73	11
33.74	32.14	33.74	14
33.75	32.43	33.75	12
33.76	32.57	33.76	10
33.77	30.76	33.77	4
33.78	29.96	33.78	7
33.79	29.42	33.79	7
33.8	26.86	33.8	12
33.81	26.92	33.81	6
33.82	29.87	33.82	16
33.83	32.89	33.83	8
33.84	28.93	33.84	9
33.85	25.03	33.85	7
33.86	31.48	33.86	14
33.87	31.74	33.87	9
33.88	32.31	33.88	10
33.89	27.27	33.89	9
33.9	33.46	33.9	18
33.91	32	33.91	9
33.92	33.29	33.92	16
33.93	26.43	33.93	6
33.94	29.1	33.94	12
33.95	30.99	33.95	9
33.96	33.37	33.96	9
33.97	32.94	33.97	10
33.98	32.25	33.98	11
33.99	30.68	33.99	10
34	27.15	34	9
34.01	28.27	34.01	18
34.02	32.31	34.02	9
34.03	35.55	34.03	13
34.04	40	34.04	8
34.05	36.47	34.05	6
34.06	34.2	34.06	6
34.07	26.61	34.07	10
34.08	24.69	34.08	10
34.09	26.86	34.09	8
34.1	32.08	34.1	11
34.11	36.27	34.11	15
34.12	32.11	34.12	17
34.13	27.61	34.13	8
34.14	28.07	34.14	9
34.15	36.53	34.15	17
34.16	40.86	34.16	9
34.17	35.9	34.17	15
34.18	37.44	34.18	12
34.19	35.18	34.19	13
34.2	31.65	34.2	19
34.21	26.06	34.21	19
34.22	28.84	34.22	16
34.23	33.14	34.23	16
34.24	37.01	34.24	16
34.25	35.32	34.25	19
34.26	38.39	34.26	19
34.27	39.68	34.27	18
34.28	36.38	34.28	12
34.29	28.96	34.29	11
34.3	30.56	34.3	16
34.31	37.87	34.31	22
34.32	41.37	34.32	18
34.33	39.68	34.33	11
34.34	35.15	34.34	17
34.35	33.4	34.35	12
34.36	31.71	34.36	16
34.37	34.78	34.37	21
34.38	35.72	34.38	16
34.39	34.23	34.39	11
34.4	34.2	34.4	17
34.41	37.39	34.41	13
34.42	35.24	34.42	24
34.43	37.21	34.43	15
34.44	39.91	34.44	12
34.45	40	34.45	17
34.46	33.77	34.46	20
34.47	38.28	34.47	18
34.48	43.61	34.48	24
34.49	47.54	34.49	24
34.5	44.75	34.5	29
34.51	41.95	34.51	23
34.52	37.64	34.52	27
34.53	34.29	34.53	25
34.54	37.59	34.54	19
34.55	39.45	34.55	29
34.56	42.86	34.56	32
34.57	43.38	34.57	27
34.58	40.45	34.58	23
34.59	40.63	34.59	28
34.6	48.05	34.6	30
34.61	49.63	34.61	28
34.62	42.66	34.62	26
34.63	39.77	34.63	33
34.64	41.31	34.64	28
34.65	36.21	34.65	23
34.66	40.6	34.66	25
34.67	47.79	34.67	24
34.68	54.22	34.68	32
34.69	45.13	34.69	32
34.7	41.11	34.7	31
34.71	39.22	34.71	23
34.72	40.83	34.72	25
34.73	35.24	34.73	32
34.74	37.53	34.74	45
34.75	39.79	34.75	35
34.76	40.14	34.76	50
34.77	37.47	34.77	44
34.78	43.41	34.78	46
34.79	46.79	34.79	54
34.8	41.2	34.8	36
34.81	32.74	34.81	42
34.82	34.09	34.82	43
34.83	38.42	34.83	30
34.84	44.9	34.84	45
34.85	44.24	34.85	43
34.86	43.35	34.86	50
34.87	34	34.87	48
34.88	35.78	34.88	55
34.89	44.35	34.89	36
34.9	44.81	34.9	65
34.91	40.05	34.91	44
34.92	43.06	34.92	53
34.93	48.91	34.93	49
34.94	45.01	34.94	48
34.95	41.43	34.95	53
34.96	44.61	34.96	60
34.97	42.72	34.97	42
34.98	45.99	34.98	66
34.99	47.68	34.99	48
35	46.88	35	46
35.01	41.09	35.01	61
35.02	41.89	35.02	60
35.03	43.55	35.03	70
35.04	41.11	35.04	77
35.05	43.01	35.05	58
35.06	45.61	35.06	81
35.07	47.22	35.07	60
35.08	48.8	35.08	60
35.09	52.35	35.09	79
35.1	50.03	35.1	72
35.11	40.68	35.11	62
35.12	43.24	35.12	70
35.13	46.36	35.13	72
35.14	45.33	35.14	95
35.15	44.67	35.15	74
35.16	47.99	35.16	73
35.17	45.56	35.17	64
35.18	46.45	35.18	65
35.19	50.32	35.19	71
35.2	46.91	35.2	52
35.21	41.2	35.21	69
35.22	42.46	35.22	89
35.23	50.14	35.23	56
35.24	54.04	35.24	63
35.25	56.11	35.25	82
35.26	50.2	35.26	65
35.27	50.6	35.27	75
35.28	47.54	35.28	74
35.29	43.81	35.29	69
35.3	43.26	35.3	67
35.31	52.35	35.31	78
35.32	48.22	35.32	68
35.33	43.35	35.33	71
35.34	43.15	35.34	73
35.35	48.2	35.35	63
35.36	39.94	35.36	71
35.37	35.69	35.37	71
35.38	39.57	35.38	65
35.39	39.65	35.39	80
35.4	38.99	35.4	73
35.41	42.49	35.41	64
35.42	46.5	35.42	77
35.43	44.35	35.43	54
35.44	41.89	35.44	56
35.45	44.38	35.45	64
35.46	47.16	35.46	50
35.47	46.13	35.47	69
35.48	49.23	35.48	57
35.49	47.82	35.49	48
35.5	47.59	35.5	59
35.51	42.66	35.51	58
35.52	47.88	35.52	54
35.53	46.99	35.53	59
35.54	47.62	35.54	52
35.55	43.18	35.55	47
35.56	39.31	35.56	46
35.57	36.47	35.57	52
35.58	37.9	35.58	47
35.59	38.79	35.59	46
35.6	34.26	35.6	49
35.61	33.23	35.61	44
35.62	36.1	35.62	37
35.63	38.36	35.63	42
35.64	45.41	35.64	40
35.65	41.69	35.65	33
35.66	39.14	35.66	35
35.67	30.16	35.67	41
35.68	32.68	35.68	35
35.69	33.14	35.69	27
35.7	36.12	35.7	29
35.71	37.44	35.71	31
35.72	39.22	35.72	54
35.73	42.03	35.73	29
35.74	37.01	35.74	34
35.75	29.56	35.75	32
35.76	32.25	35.76	37
35.77	42.43	35.77	35
35.78	41.11	35.78	33
35.79	33.43	35.79	30
35.8	35.81	35.8	36
35.81	40.65	35.81	21
35.82	37.24	35.82	24
35.83	30.05	35.83	22
35.84	34.63	35.84	23
35.85	38.45	35.85	28
35.86	35.69	35.86	28
35.87	30.36	35.87	25
35.88	32.66	35.88	24
35.89	37.7	35.89	25
35.9	37.04	35.9	20
35.91	34.12	35.91	16
35.92	35.09	35.92	26
35.93	33.66	35.93	18
35.94	36.38	35.94	21
35.95	36.9	35.95	12
35.96	34.55	35.96	22
35.97	30.79	35.97	15
35.98	34.12	35.98	16
35.99	37.04	35.99	16
36	37.1	36	14
36.01	39.54	36.01	21
36.02	33.83	36.02	21
36.03	29.82	36.03	16
36.04	29.36	36.04	20
36.05	31.48	36.05	15
36.06	28.38	36.06	20
36.07	28.64	36.07	15
36.08	28.44	36.08	15
36.09	27.7	36.09	16
36.1	27.72	36.1	21
36.11	31.6	36.11	15
36.12	36.15	36.12	11
36.13	38.65	36.13	14
36.14	32.23	36.14	18
36.15	28.87	36.15	10
36.16	29.27	36.16	15
36.17	33.92	36.17	10
36.18	33.49	36.18	11
36.19	30.02	36.19	18
36.2	26.29	36.2	11
36.21	30.48	36.21	18
36.22	32.31	36.22	11
36.23	33.95	36.23	9
36.24	32.91	36.24	12
36.25	32.48	36.25	8
36.26	25.4	36.26	15
36.27	25.09	36.27	15
36.28	20.3	36.28	14
36.29	23.34	36.29	15
36.3	28.41	36.3	12
36.31	35.75	36.31	16
36.32	34.49	36.32	13
36.33	32.11	36.33	15
36.34	31.14	36.34	14
36.35	26.2	36.35	14
36.36	28.01	36.36	8
36.37	26.09	36.37	16
36.38	28.3	36.38	13
36.39	31.19	36.39	8
36.4	32.4	36.4	7
36.41	31.28	36.41	15
36.42	28.47	36.42	14
36.43	29.33	36.43	9
36.44	25.37	36.44	8
36.45	32.6	36.45	10
36.46	31.34	36.46	18
36.47	27.58	36.47	12
36.48	21.3	36.48	9
36.49	24.94	36.49	6
36.5	25.26	36.5	12
36.51	26.84	36.51	9
36.52	26.58	36.52	7
36.53	26.12	36.53	6
36.54	25.98	36.54	12
36.55	28.73	36.55	8
36.56	30.91	36.56	9
36.57	28.73	36.57	11
36.58	26	36.58	6
36.59	27.72	36.59	11
36.6	32.97	36.6	11
36.61	29.27	36.61	12
36.62	20.96	36.62	14
36.63	16.92	36.63	11
36.64	25.2	36.64	9
36.65	30.08	36.65	7
36.66	26.41	36.66	11
36.67	19.32	36.67	12
36.68	15.42	36.68	9
36.69	15.63	36.69	10
36.7	20.13	36.7	10
36.71	23.28	36.71	13
36.72	21.96	36.72	6
36.73	21.47	36.73	5
36.74	25.52	36.74	11
36.75	30.19	36.75	8
36.76	32.34	36.76	12
36.77	28.84	36.77	8
36.78	21.39	36.78	8
36.79	23.54	36.79	10
36.8	31.68	36.8	10
36.81	30.36	36.81	8
36.82	20.44	36.82	8
36.83	19.67	36.83	7
36.84	20.93	36.84	9
36.85	19.3	36.85	7
36.86	16.89	36.86	4
36.87	22.05	36.87	9
36.88	26.58	36.88	7
36.89	30.25	36.89	3
36.9	28.44	36.9	5
36.91	23.74	36.91	12
36.92	22.02	36.92	13
36.93	26.89	36.93	8
36.94	23.97	36.94	12
36.95	21.82	36.95	5
36.96	24.66	36.96	9
36.97	27.58	36.97	9
36.98	22.48	36.98	6
36.99	18.81	36.99	10
37	19.93	37	11
37.01	20.27	37.01	2
37.02	21.19	37.02	5
37.03	17.89	37.03	11
37.04	15.37	37.04	9
37.05	17	37.05	10
37.06	22.05	37.06	12
37.07	20.81	37.07	7
37.08	19.15	37.08	11
37.09	17.95	37.09	5
37.1	19.3	37.1	6
37.11	21.56	37.11	8
37.12	21.3	37.12	1
37.13	21.59	37.13	5
37.14	20.36	37.14	9
37.15	18.87	37.15	8
37.16	18.84	37.16	10
37.17	19.87	37.17	12
37.18	23.08	37.18	11
37.19	23.54	37.19	11
37.2	27.64	37.2	10
37.21	23.88	37.21	5
37.22	26.23	37.22	12
37.23	21.45	37.23	14
37.24	20.33	37.24	5
37.25	14.22	37.25	5
37.26	20.61	37.26	7
37.27	19.27	37.27	9
37.28	19.75	37.28	5
37.29	18.69	37.29	12
37.3	20.81	37.3	11
37.31	21.45	37.31	4
37.32	17.89	37.32	8
37.33	15.91	37.33	9
37.34	16.69	37.34	5
37.35	16.49	37.35	4
37.36	16.03	37.36	5
37.37	14.91	37.37	12
37.38	17.75	37.38	7
37.39	20.73	37.39	7
37.4	22.91	37.4	6
37.41	22.19	37.41	1
37.42	20.5	37.42	9
37.43	18.89	37.43	8
37.44	16.11	37.44	6
37.45	16.43	37.45	8
37.46	17.23	37.46	6
37.47	17.26	37.47	10
37.48	16.17	37.48	12
37.49	12.99	37.49	14
37.5	8.6	37.5	11
37.51	10.84	37.51	6
37.52	15.08	37.52	12
37.53	17.15	37.53	8
37.54	16.57	37.54	13
37.55	22.39	37.55	4
37.56	23.51	37.56	10
37.57	21.22	37.57	6
37.58	15.54	37.58	10
37.59	20.27	37.59	9
37.6	21.02	37.6	5
37.61	23.19	37.61	6
37.62	22.19	37.62	5
37.63	21.3	37.63	5
37.64	17.86	37.64	4
37.65	16.94	37.65	7
37.66	20.01	37.66	13
37.67	22.82	37.67	9
37.68	21.45	37.68	11
37.69	16.43	37.69	7
37.7	15.77	37.7	8
37.71	14.59	37.71	10
37.72	12.82	37.72	6
37.73	15.91	37.73	9
37.74	18.75	37.74	8
37.75	19.15	37.75	14
37.76	16.86	37.76	7
37.77	17.43	37.77	6
37.78	15.74	37.78	2
37.79	17.86	37.79	6
37.8	23.4	37.8	12
37.81	25	37.81	6
37.82	20.84	37.82	7
37.83	14.85	37.83	8
37.84	11.64	37.84	6
37.85	10.41	37.85	11
37.86	13.33	37.86	6
37.87	19.18	37.87	4
37.88	17.78	37.88	9
37.89	14.48	37.89	6
37.9	15.17	37.9	2
37.91	16.54	37.91	8
37.92	12.96	37.92	6
37.93	17	37.93	7
37.94	20.07	37.94	11
37.95	17.89	37.95	2
37.96	14.68	37.96	7
37.97	17.58	37.97	7
37.98	17.92	37.98	13
37.99	13.1	37.99	6
38	14.13	38	2
38.01	14.77	38.01	8
38.02	16.49	38.02	6
38.03	16.26	38.03	6
38.04	20.44	38.04	7
38.05	20.61	38.05	13
38.06	16.63	38.06	7
38.07	13.02	38.07	2
38.08	15.97	38.08	5
38.09	19.01	38.09	6
38.1	17	38.1	9
38.11	17.29	38.11	4
38.12	16.94	38.12	7
38.13	13.27	38.13	7
38.14	11.32	38.14	12
38.15	15.08	38.15	6
38.16	15.88	38.16	6
38.17	16.63	38.17	5
38.18	16.37	38.18	6
38.19	15.8	38.19	6
38.2	14.45	38.2	12
38.21	15.28	38.21	5
38.22	13.39	38.22	8
38.23	13.25	38.23	7
38.24	12.47	38.24	5
38.25	13.22	38.25	7
38.26	11.7	38.26	13
38.27	13.96	38.27	7
38.28	17.29	38.28	7
38.29	21.13	38.29	7
38.3	17.63	38.3	8
38.31	14.02	38.31	3
38.32	13.33	38.32	7
38.33	16	38.33	8
38.34	21.7	38.34	13
38.35	21.59	38.35	9
38.36	20.84	38.36	3
38.37	18.52	38.37	5
38.38	17.15	38.38	11
38.39	15.91	38.39	7
38.4	19.98	38.4	5
38.41	18.26	38.41	7
38.42	13.93	38.42	2
38.43	12.84	38.43	9
38.44	16.54	38.44	5
38.45	18.98	38.45	9
38.46	19.32	38.46	10
38.47	16.72	38.47	7
38.48	18.84	38.48	7
38.49	23.6	38.49	8
38.5	21.5	38.5	6
38.51	15.91	38.51	13
38.52	15.4	38.52	2
38.53	17.63	38.53	9
38.54	14.99	38.54	3
38.55	14.34	38.55	13
38.56	14.68	38.56	8
38.57	20.36	38.57	7
38.58	19.44	38.58	9
38.59	19.15	38.59	7
38.6	19.24	38.6	12
38.61	21.93	38.61	6
38.62	21.79	38.62	7
38.63	20.73	38.63	9
38.64	19.95	38.64	10
38.65	20.47	38.65	6
38.66	21.45	38.66	9
38.67	16.92	38.67	11
38.68	13.27	38.68	9
38.69	12.41	38.69	14
38.7	14.02	38.7	7
38.71	13.22	38.71	8
38.72	16.71	38.72	11
38.73	18.55	38.73	7
38.74	19.18	38.74	2
38.75	16.74	38.75	8
38.76	17.75	38.76	7
38.77	19.24	38.77	14
38.78	19.41	38.78	8
38.79	14.74	38.79	7
38.8	10.84	38.8	11
38.81	12.36	38.81	3
38.82	18.64	38.82	7
38.83	19.21	38.83	7
38.84	16.28	38.84	11
38.85	13.7	38.85	9
38.86	15.25	38.86	14
38.87	14.05	38.87	9
38.88	15.22	38.88	10
38.89	13.25	38.89	7
38.9	13.73	38.9	6
38.91	12.16	38.91	10
38.92	15.11	38.92	3
38.93	17.32	38.93	9
38.94	17.86	38.94	11
38.95	13.79	38.95	7
38.96	12.5	38.96	6
38.97	14.74	38.97	6
38.98	14.88	38.98	14
38.99	10.81	38.99	7
39	10.84	39	7
39.01	14.54	39.01	13
39.02	17.4	39.02	7
39.03	11.35	39.03	15
39.04	11.73	39.04	8
39.05	12.9	39.05	10
39.06	17.12	39.06	3
39.07	15.51	39.07	12
39.08	15.88	39.08	8
39.09	15.05	39.09	7
39.1	14.13	39.1	4
39.11	14.77	39.11	13
39.12	14.42	39.12	11
39.13	17.32	39.13	9
39.14	18.03	39.14	7
39.15	19.04	39.15	5
39.16	16.34	39.16	10
39.17	12.93	39.17	8
39.18	14.19	39.18	13
39.19	14.65	39.19	9
39.2	11.35	39.2	10
39.21	13.53	39.21	8
39.22	17.2	39.22	10
39.23	19.09	39.23	14
39.24	14.51	39.24	10
39.25	16.86	39.25	5
39.26	15.31	39.26	15
39.27	11.24	39.27	11
39.28	10.26	39.28	14
39.29	11.01	39.29	17
39.3	11.3	39.3	6
39.31	9.32	39.31	10
39.32	10.55	39.32	16
39.33	11.3	39.33	10
39.34	14.48	39.34	11
39.35	13.91	39.35	5
39.36	10.32	39.36	7
39.37	12.27	39.37	8
39.38	17.72	39.38	13
39.39	18.92	39.39	10
39.4	18.21	39.4	15
39.41	15.77	39.41	13
39.42	13.82	39.42	13
39.43	16.74	39.43	13
39.44	19.18	39.44	8
39.45	16.94	39.45	16
39.46	12.3	39.46	11
39.47	12.07	39.47	8
39.48	9.95	39.48	13
39.49	8.74	39.49	17
39.5	14.77	39.5	8
39.51	16.77	39.51	21
39.52	16.72	39.52	12
39.53	12.47	39.53	10
39.54	15.25	39.54	10
39.55	15.71	39.55	7
39.56	12.9	39.56	9
39.57	14.19	39.57	8
39.58	16.17	39.58	9
39.59	14.13	39.59	13
39.6	13.36	39.6	12
39.61	15.71	39.61	17
39.62	16.4	39.62	12
39.63	10.92	39.63	16
39.64	12.16	39.64	8
39.65	14.02	39.65	12
39.66	17.35	39.66	15
39.67	14.71	39.67	14
39.68	15.18	39.68	15
39.69	16.1	39.69	12
39.7	16.3	39.7	13
39.71	15.22	39.71	9
39.72	14.93	39.72	17
39.73	12.41	39.73	18
39.74	13.29	39.74	15
39.75	17.42	39.75	19
39.76	16.59	39.76	13
39.77	11.9	39.77	16
39.78	14.63	39.78	17
39.79	14.26	39.79	18
39.8	16.38	39.8	11
39.81	13.76	39.81	13
39.82	13.1	39.82	17
39.83	11.93	39.83	9
39.84	19.58	39.84	11
39.85	19.5	39.85	16
39.86	14.02	39.86	16
39.87	8.52	39.87	19
39.88	11.41	39.88	19
39.89	17.03	39.89	17
39.9	19.38	39.9	15
39.91	15.05	39.91	16
39.92	11.66	39.92	18
39.93	10.05	39.93	19
39.94	10.23	39.94	13
39.95	13.07	39.95	19
39.96	14.79	39.96	15
39.97	15.14	39.97	17
[truncated: 3,003 more rows]

## Sheet: Figure_1l
py-RuO2:Zn
Energy (eV)	Intensity (a,u.)
-987.5	0
-982.5	0
-977.5	0
-972.5	0
-967.5	0
-962.5	0
-957.5	0
-952.5	0
-947.5	0
-942.5	0
-937.5	0
-932.5	0
-927.5	0
-922.5	0
-917.5	0
-912.5	0
-907.5	0
-902.5	0
-897.5	0
-892.5	0
-887.5	0
-882.5	0
-877.5	0
-872.5	0
-867.5	0
-862.5	0
-857.5	0
-852.5	0
-847.5	0
-842.5	0
-837.5	0
-832.5	0
-827.5	0
-822.5	0
-817.5	0
-812.5	0
-807.5	0
-802.5	0
-797.5	0
-792.5	0
-787.5	0
-782.5	0
-777.5	0
-772.5	0
-767.5	0
-762.5	0
-757.5	0
-752.5	0
-747.5	0
-742.5	0
-737.5	0
-732.5	0
-727.5	0
-722.5	0
-717.5	0
-712.5	0
-707.5	0
-702.5	0
-697.5	0
-692.5	0
-687.5	0
-682.5	0
-677.5	0
-672.5	0
-667.5	0
-662.5	0
-657.5	0
-652.5	0
-647.5	0
-642.5	0
-637.5	0
-632.5	0
-627.5	0
-622.5	0
-617.5	0
-612.5	0
-607.5	0
-602.5	0
-597.5	0
-592.5	0
-587.5	0
-582.5	0
-577.5	0
-572.5	0
-567.5	0
-562.5	0
-557.5	0
-552.5	0
-547.5	0
-542.5	0
-537.5	0
-532.5	0
-527.5	0
-522.5	0
-517.5	0
-512.5	0
-507.5	0
-502.5	0
-497.5	0
-492.5	0
-487.5	0
-482.5	0
-477.5	0
-472.5	0
-467.5	0
-462.5	0
-457.5	0
-452.5	0
-447.5	0
-442.5	0
-437.5	0
-432.5	0
-427.5	0
-422.5	0
-417.5	0
-412.5	0
-407.5	0
-402.5	0
-397.5	0
-392.5	0
-387.5	0
-382.5	0
-377.5	0
-372.5	0
-367.5	0
-362.5	0
-357.5	0
-352.5	0
-347.5	0
-342.5	0
-337.5	0
-332.5	0
-327.5	0
-322.5	0
-317.5	0
-312.5	0
-307.5	0
-302.5	0
-297.5	0
-292.5	0
-287.5	0
-282.5	0
-277.5	0
-272.5	0
-267.5	0
-262.5	0
-257.5	0
-252.5	0
-247.5	0
-242.5	0
-237.5	0
-232.5	0
-227.5	0
-222.5	0
-217.5	0
-212.5	0
-207.5	0
-202.5	0
-197.5	0
-192.5	0
-187.5	0
-182.5	0
-177.5	0
-172.5	0
-167.5	0
-162.5	0
-157.5	0
-152.5	0
-147.5	0
-142.5	0
-137.5	0
-132.5	0
-127.5	0
-122.5	0
-117.5	0
-112.5	0
-107.5	0
-102.5	0
-97.5	0
-92.5	0
-87.5	0
-82.5	0
-77.5	0
-72.5	0
-67.5	0
-62.5	0
-57.5	0
-52.5	0
-47.5	0
-42.5	0
-37.5	0
-32.5	0
-27.5	0
-22.5	0
-17.5	0
-12.5	0
-7.5	0
-2.5	0
2.5	0
7.5	0
12.5	0
17.5	0
22.5	0
27.5	0
32.5	0
37.5	0
42.5	0
47.5	0
52.5	0
57.5	0
62.5	0
67.5	0
72.5	0
77.5	0
82.5	0
87.5	0
92.5	0
97.5	0
102.5	0
107.5	0
112.5	0
117.5	0
122.5	19
127.5	10
132.5	13
137.5	9
142.5	5
147.5	7
152.5	7
157.5	10
162.5	8
167.5	4
172.5	14
177.5	16
182.5	16
187.5	24
192.5	12
197.5	23
202.5	28
207.5	35
212.5	32
217.5	42
222.5	34
227.5	39
232.5	46
237.5	41
242.5	46
247.5	41
252.5	38
257.5	38
262.5	28
267.5	22
272.5	24
277.5	16
282.5	8
287.5	11
292.5	7
297.5	4
302.5	4
307.5	10
312.5	2
317.5	4
322.5	5
327.5	3
332.5	8
337.5	6
342.5	5
347.5	4
352.5	0
357.5	8
362.5	4
367.5	3
372.5	10
377.5	5
382.5	3
387.5	8
392.5	9
397.5	7
402.5	6
407.5	6
412.5	8
417.5	6
422.5	3
427.5	5
432.5	4
437.5	1
442.5	4
447.5	10
452.5	5
457.5	7
462.5	9
467.5	9
472.5	11
477.5	20
482.5	17
487.5	31
492.5	34
497.5	36
502.5	52
507.5	52
512.5	58
517.5	70
522.5	94
527.5	78
532.5	53
537.5	79
542.5	63
547.5	53
552.5	33
557.5	29
562.5	18
567.5	16
572.5	10
577.5	5
582.5	5
587.5	3
592.5	5
597.5	4
602.5	3
607.5	5
612.5	0
617.5	3
622.5	1
627.5	3
632.5	2
637.5	1
642.5	0
647.5	4
652.5	2
657.5	4
662.5	3
667.5	2
672.5	5
677.5	2
682.5	1
687.5	2
692.5	0
697.5	0
702.5	1
707.5	3
712.5	4
717.5	1
722.5	3
727.5	0
732.5	4
737.5	0
742.5	3
747.5	2
752.5	0
757.5	3
762.5	1
767.5	5
772.5	4
777.5	4
782.5	2
787.5	4
792.5	2
797.5	3
802.5	8
807.5	4
812.5	5
817.5	7
822.5	2
827.5	2
832.5	4
837.5	2
842.5	1
847.5	4
852.5	1
857.5	1
862.5	2
867.5	1
872.5	6
877.5	6
882.5	0
887.5	4
892.5	3
897.5	1
902.5	2
907.5	6
912.5	6
917.5	10
922.5	9
927.5	9
932.5	3
937.5	4
942.5	6
947.5	10
952.5	11
957.5	6
962.5	3
967.5	4
972.5	3
977.5	3
982.5	2
987.5	4
992.5	5
997.5	4
1002.5	9
1007.5	4
1012.5	3
1017.5	6
1022.5	4
1027.5	5
1032.5	7
1037.5	6
1042.5	5
1047.5	9
1052.5	4
1057.5	2
1062.5	4
1067.5	2
1072.5	1
1077.5	2
1082.5	4
1087.5	3
1092.5	2
1097.5	5
1102.5	1
1107.5	1
1112.5	5
1117.5	0
1122.5	2
1127.5	1
1132.5	0
1137.5	1
1142.5	0
1147.5	2
1152.5	2
1157.5	0
1162.5	2
1167.5	0
1172.5	1
1177.5	2
1182.5	1
1187.5	2
1192.5	1
1197.5	2
1202.5	0
1207.5	2
1212.5	0
1217.5	1
1222.5	3
1227.5	1
1232.5	2
1237.5	0
1242.5	0
1247.5	2
1252.5	3
1257.5	1
1262.5	3
1267.5	2
1272.5	1
1277.5	1
1282.5	0
1287.5	1
1292.5	1
1297.5	0
1302.5	2
1307.5	0
1312.5	2
1317.5	2
1322.5	3
1327.5	0
1332.5	1
1337.5	1
1342.5	1
1347.5	1
1352.5	0
1357.5	2
1362.5	0
1367.5	0
1372.5	1
1377.5	1
1382.5	1
1387.5	1
1392.5	0
1397.5	2
1402.5	1
1407.5	2
1412.5	1
1417.5	0
1422.5	0
1427.5	1
1432.5	0
1437.5	0
1442.5	2
1447.5	3
1452.5	4
1457.5	1
1462.5	3
1467.5	2
1472.5	5
1477.5	3
1482.5	2
1487.5	2
1492.5	1
1497.5	2
1502.5	1
1507.5	2
1512.5	1
1517.5	1
1522.5	1
1527.5	1
1532.5	0
1537.5	5
1542.5	2
1547.5	1
1552.5	0
1557.5	1
1562.5	1
1567.5	1
1572.5	4
1577.5	1
1582.5	2
1587.5	1
1592.5	1
1597.5	1
1602.5	1
1607.5	1
1612.5	5
1617.5	1
1622.5	2
1627.5	1
1632.5	0
1637.5	3
1642.5	1
1647.5	1
1652.5	0
1657.5	2
1662.5	1
1667.5	1
1672.5	2
1677.5	1
1682.5	1
1687.5	2
1692.5	3
1697.5	2
1702.5	2
1707.5	2
1712.5	2
1717.5	2
1722.5	1
1727.5	3
1732.5	0
1737.5	4
1742.5	0
1747.5	4
1752.5	4
1757.5	3
1762.5	1
1767.5	1
1772.5	2
1777.5	3
1782.5	2
1787.5	2
1792.5	7
1797.5	0
1802.5	1
1807.5	2
1812.5	4
1817.5	2
1822.5	0
1827.5	1
1832.5	1
1837.5	0
1842.5	3
1847.5	0
1852.5	3
1857.5	1
1862.5	0
1867.5	1
1872.5	3
1877.5	1
1882.5	1
1887.5	2
1892.5	3
1897.5	4
1902.5	2
1907.5	1
1912.5	1
1917.5	0
1922.5	2
1927.5	1
1932.5	2
1937.5	0
1942.5	3
1947.5	2
1952.5	0
1957.5	2
1962.5	0
1967.5	0
1972.5	1
1977.5	1
1982.5	0
1987.5	2
1992.5	1
1997.5	0
2002.5	0
2007.5	2
2012.5	0
2017.5	0
2022.5	1
2027.5	2
2032.5	2
2037.5	2
2042.5	1
2047.5	2
2052.5	4
2057.5	1
2062.5	1
2067.5	1
2072.5	1
2077.5	0
2082.5	2
2087.5	2
2092.5	0
2097.5	2
2102.5	0
2107.5	0
2112.5	2
2117.5	0
2122.5	0
2127.5	0
2132.5	1
2137.5	1
2142.5	2
2147.5	1
2152.5	2
2157.5	1
2162.5	0
2167.5	1
2172.5	0
2177.5	3
2182.5	1
2187.5	2
2192.5	1
2197.5	0
2202.5	2
2207.5	2
2212.5	4
2217.5	3
2222.5	2
2227.5	3
2232.5	4
2237.5	1
2242.5	6
2247.5	8
2252.5	7
2257.5	4
2262.5	3
2267.5	5
2272.5	3
2277.5	5
2282.5	1
2287.5	2
2292.5	2
2297.5	1
2302.5	2
2307.5	2
2312.5	4
2317.5	1
2322.5	4
2327.5	4
2332.5	0
2337.5	3
2342.5	3
2347.5	2
2352.5	3
2357.5	3
2362.5	2
2367.5	2
2372.5	5
2377.5	5
2382.5	3
2387.5	0
2392.5	3
2397.5	2
2402.5	1
2407.5	1
2412.5	2
2417.5	1
2422.5	1
2427.5	3
2432.5	0
2437.5	1
2442.5	3
2447.5	2
2452.5	1
2457.5	5
2462.5	2
2467.5	7
2472.5	1
2477.5	8
2482.5	10
2487.5	10
2492.5	17
2497.5	22
2502.5	15
2507.5	28
2512.5	27
2517.5	27
2522.5	36
2527.5	48
2532.5	43
2537.5	61
2542.5	72
2547.5	78
2552.5	70
2557.5	70
2562.5	79
2567.5	90
2572.5	95
2577.5	72
2582.5	82
2587.5	82
2592.5	65
2597.5	50
2602.5	63
2607.5	46
2612.5	52
2617.5	36
2622.5	43
2627.5	37
2632.5	23
2637.5	27
2642.5	26
2647.5	35
2652.5	20
2657.5	29
2662.5	15
2667.5	28
2672.5	21
2677.5	37
2682.5	35
2687.5	28
2692.5	37
2697.5	25
2702.5	34
2707.5	33
2712.5	32
2717.5	19
2722.5	28
2727.5	28
2732.5	27
2737.5	24
2742.5	26
2747.5	16
2752.5	15
2757.5	11
2762.5	19
2767.5	19
2772.5	11
2777.5	4
2782.5	9
2787.5	9
2792.5	10
2797.5	6
2802.5	9
2807.5	10
2812.5	3
2817.5	5
2822.5	8
2827.5	8
2832.5	3
2837.5	7
2842.5	5
2847.5	1
2852.5	7
2857.5	4
2862.5	3
2867.5	7
2872.5	4
2877.5	5
2882.5	3
2887.5	4
2892.5	6
2897.5	3
2902.5	4
2907.5	3
2912.5	2
2917.5	2
2922.5	1
2927.5	2
2932.5	4
2937.5	0
2942.5	3
2947.5	2
2952.5	2
2957.5	3
2962.5	5
2967.5	6
2972.5	5
2977.5	3
2982.5	1
2987.5	1
2992.5	4
2997.5	1
3002.5	1
3007.5	2
3012.5	2
3017.5	2
3022.5	2
3027.5	2
3032.5	0
3037.5	2
3042.5	0
3047.5	0
3052.5	0
3057.5	0
3062.5	0
3067.5	0
3072.5	2
3077.5	0
3082.5	1
3087.5	1
3092.5	0
3097.5	1
3102.5	0
3107.5	1
3112.5	0
3117.5	0
3122.5	1
3127.5	1
3132.5	3
3137.5	0
3142.5	2
3147.5	1
3152.5	0
3157.5	0
3162.5	3
3167.5	1
3172.5	1
3177.5	3
3182.5	1
3187.5	2
3192.5	1
3197.5	0
3202.5	0
3207.5	1
3212.5	0
3217.5	0
3222.5	0
3227.5	1
3232.5	0
3237.5	0
3242.5	1
3247.5	0
3252.5	2
3257.5	1
3262.5	0
3267.5	0
3272.5	0
3277.5	0
3282.5	1
3287.5	0
3292.5	0
3297.5	1
3302.5	0
3307.5	0
3312.5	0
3317.5	0
3322.5	0
3327.5	0
3332.5	0
3337.5	0
3342.5	0
3347.5	0
3352.5	0
3357.5	0
3362.5	0
3367.5	3
3372.5	1
3377.5	1
3382.5	0
3387.5	0
3392.5	0
3397.5	1
3402.5	1
3407.5	3
3412.5	2
3417.5	2
3422.5	0
3427.5	0
3432.5	1
3437.5	0
3442.5	1
3447.5	0
3452.5	0
3457.5	2
3462.5	0
3467.5	0
3472.5	0
3477.5	0
3482.5	1
3487.5	0
3492.5	0
3497.5	0
3502.5	0
3507.5	0
3512.5	0
3517.5	1
3522.5	0
3527.5	1
3532.5	0
3537.5	0
3542.5	1
3547.5	2
3552.5	0
3557.5	1
3562.5	1
3567.5	0
3572.5	1
3577.5	1
3582.5	1
3587.5	0
3592.5	1
3597.5	1
3602.5	0
3607.5	1
3612.5	1
3617.5	1
3622.5	0
3627.5	0
3632.5	2
3637.5	0
3642.5	1
3647.5	0
3652.5	0
3657.5	0
3662.5	0
3667.5	0
3672.5	2
3677.5	3
3682.5	0
3687.5	0
3692.5	0
3697.5	2
3702.5	0
3707.5	0
3712.5	0
3717.5	0
3722.5	0
3727.5	0
3732.5	2
3737.5	0
3742.5	1
3747.5	0
3752.5	1
3757.5	1
3762.5	1
3767.5	0
3772.5	0
3777.5	2
3782.5	1
3787.5	1
3792.5	0
3797.5	0
3802.5	1
3807.5	0
3812.5	2
3817.5	0
3822.5	1
3827.5	2
3832.5	1
3837.5	1
3842.5	1
3847.5	0
3852.5	0
3857.5	1
3862.5	0
3867.5	1
3872.5	1
3877.5	1
3882.5	0
3887.5	0
3892.5	1
3897.5	1
3902.5	0
3907.5	1
3912.5	2
3917.5	0
3922.5	0
3927.5	1
3932.5	1
3937.5	0
3942.5	0
3947.5	0
3952.5	0
3957.5	0
3962.5	1
3967.5	0
3972.5	0
3977.5	0
3982.5	0
3987.5	1
3992.5	1
3997.5	0
4002.5	0
4007.5	1
4012.5	2
4017.5	0
4022.5	0
4027.5	1
4032.5	0
4037.5	0
4042.5	1
4047.5	0
4052.5	1
4057.5	1
4062.5	1
4067.5	1
4072.5	2
4077.5	0
4082.5	1
4087.5	1
4092.5	0
4097.5	1
4102.5	0
4107.5	2
4112.5	0
4117.5	0
4122.5	1
4127.5	0
4132.5	0
4137.5	0
4142.5	0
4147.5	0
4152.5	0
4157.5	0
4162.5	0
4167.5	0
4172.5	0
4177.5	0
4182.5	1
4187.5	0
4192.5	1
4197.5	0
4202.5	0
4207.5	0
4212.5	1
4217.5	0
4222.5	1
4227.5	0
4232.5	1
4237.5	0
4242.5	0
4247.5	0
4252.5	1
4257.5	0
4262.5	0
4267.5	0
4272.5	0
4277.5	1
4282.5	0
4287.5	0
4292.5	0
4297.5	1
4302.5	0
4307.5	0
4312.5	1
4317.5	3
4322.5	0
4327.5	0
4332.5	0
4337.5	0
4342.5	1
4347.5	1
4352.5	1
4357.5	0
4362.5	1
4367.5	0
4372.5	0
4377.5	1
4382.5	0
4387.5	0
4392.5	0
4397.5	0
4402.5	0
4407.5	1
4412.5	0
4417.5	1
4422.5	0
4427.5	0
4432.5	0
4437.5	0
4442.5	2
4447.5	0
4452.5	0
4457.5	0
4462.5	1
4467.5	0
4472.5	3
4477.5	1
4482.5	0
4487.5	1
4492.5	0
4497.5	1
4502.5	0
4507.5	0
4512.5	0
4517.5	1
4522.5	0
4527.5	0
4532.5	2
4537.5	0
4542.5	0
4547.5	1
4552.5	0
4557.5	0
4562.5	1
4567.5	0
4572.5	0
4577.5	0
4582.5	0
4587.5	0
4592.5	0
4597.5	0
4602.5	0
4607.5	0
4612.5	1
4617.5	0
4622.5	1
4627.5	1
4632.5	0
4637.5	2
4642.5	0
4647.5	2
4652.5	1
4657.5	0
4662.5	0
4667.5	1
4672.5	1
4677.5	0
4682.5	0
4687.5	1
4692.5	1
4697.5	1
4702.5	0
4707.5	0
4712.5	1
4717.5	1
4722.5	0
4727.5	0
4732.5	1
4737.5	0
4742.5	1
4747.5	0
4752.5	0
4757.5	2
4762.5	0
4767.5	0
4772.5	1
4777.5	1
4782.5	1
4787.5	1
4792.5	0
4797.5	0
4802.5	1
4807.5	1
4812.5	0
4817.5	0
4822.5	0
4827.5	0
4832.5	4
4837.5	1
4842.5	2
4847.5	0
4852.5	0
4857.5	0
4862.5	1
4867.5	1
4872.5	0
4877.5	0
4882.5	1
4887.5	0
4892.5	1
4897.5	0
4902.5	0
4907.5	1
4912.5	0
4917.5	2
4922.5	0
4927.5	0
4932.5	0
4937.5	0
4942.5	0
4947.5	0
4952.5	0
4957.5	1
4962.5	0
4967.5	0
4972.5	0
4977.5	1
4982.5	0
4987.5	0
4992.5	1
4997.5	0
5002.5	1
5007.5	0
5012.5	1
5017.5	1
5022.5	0
5027.5	0
5032.5	2
5037.5	0
5042.5	0
5047.5	1
5052.5	2
5057.5	0
5062.5	1
5067.5	0
5072.5	0
5077.5	1
5082.5	1
5087.5	2
5092.5	1
5097.5	1
5102.5	0
5107.5	0
5112.5	0
5117.5	0
5122.5	0
5127.5	0
5132.5	0
5137.5	0
5142.5	0
5147.5	0
5152.5	0
5157.5	0
5162.5	0
5167.5	2
5172.5	0
5177.5	0
5182.5	0
5187.5	2
5192.5	0
5197.5	0
5202.5	1
5207.5	0
5212.5	1
5217.5	1
5222.5	0
5227.5	0
5232.5	0
5237.5	0
5242.5	0
5247.5	0
5252.5	1
5257.5	1
5262.5	1
5267.5	0
5272.5	0
5277.5	0
5282.5	1
5287.5	1
5292.5	0
5297.5	0
5302.5	1
5307.5	1
5312.5	0
5317.5	0
5322.5	1
5327.5	3
5332.5	2
5337.5	0
5342.5	1
5347.5	0
5352.5	0
5357.5	1
5362.5	0
5367.5	0
5372.5	0
5377.5	1
5382.5	0
5387.5	0
5392.5	0
5397.5	1
5402.5	0
5407.5	2
5412.5	1
5417.5	0
5422.5	0
5427.5	0
5432.5	0
5437.5	1
5442.5	0
5447.5	0
5452.5	0
5457.5	0
5462.5	0
5467.5	2
5472.5	1
5477.5	0
5482.5	1
5487.5	0
5492.5	0
5497.5	0
5502.5	0
5507.5	1
5512.5	0
5517.5	0
5522.5	0
5527.5	0
5532.5	1
5537.5	0
5542.5	0
5547.5	0
5552.5	0
5557.5	0
5562.5	0
5567.5	0
5572.5	0
5577.5	1
5582.5	0
5587.5	1
5592.5	1
5597.5	1
5602.5	1
5607.5	0
5612.5	1
5617.5	0
5622.5	0
5627.5	1
5632.5	0
5637.5	0
5642.5	0
5647.5	0
5652.5	0
5657.5	0
5662.5	1
5667.5	0
5672.5	0
5677.5	0
5682.5	0
5687.5	1
5692.5	0
5697.5	1
5702.5	2
5707.5	1
5712.5	0
5717.5	0
5722.5	0
5727.5	0
5732.5	2
5737.5	2
5742.5	0
5747.5	1
5752.5	2
5757.5	0
5762.5	0
5767.5	0
5772.5	0
5777.5	0
5782.5	1
5787.5	1
5792.5	0
5797.5	0
5802.5	1
5807.5	2
5812.5	0
5817.5	2
5822.5	0
5827.5	0
5832.5	1
5837.5	0
5842.5	0
5847.5	0
5852.5	0
5857.5	0
5862.5	0
5867.5	0
5872.5	0
5877.5	0
5882.5	0
5887.5	1
5892.5	1
5897.5	1
5902.5	2
5907.5	1
5912.5	1
5917.5	0
5922.5	2
5927.5	1
5932.5	0
5937.5	0
5942.5	1
5947.5	0
5952.5	0
5957.5	1
5962.5	1
5967.5	1
5972.5	0
5977.5	1
5982.5	0
5987.5	0
5992.5	1
5997.5	1
6002.5	0
6007.5	0
6012.5	0
6017.5	0
6022.5	2
6027.5	0
6032.5	1
6037.5	0
6042.5	0
6047.5	0
6052.5	0
6057.5	1
6062.5	0
6067.5	0
6072.5	0
6077.5	1
6082.5	1
6087.5	1
6092.5	1
6097.5	0
6102.5	0
6107.5	0
6112.5	1
6117.5	1
6122.5	1
6127.5	0
6132.5	0
6137.5	0
6142.5	0
6147.5	0
6152.5	1
6157.5	0
6162.5	1
6167.5	0
6172.5	0
6177.5	0
6182.5	0
6187.5	0
6192.5	0
6197.5	0
6202.5	0
6207.5	0
6212.5	1
6217.5	0
6222.5	0
6227.5	0
6232.5	1
6237.5	0
6242.5	0
6247.5	1
6252.5	1
6257.5	1
6262.5	0
6267.5	0
6272.5	2
6277.5	0
6282.5	0
6287.5	0
6292.5	1
6297.5	2
6302.5	0
6307.5	0
6312.5	0
6317.5	2
6322.5	0
6327.5	2
6332.5	1
6337.5	1
6342.5	0
6347.5	0
6352.5	0
6357.5	0
6362.5	0
6367.5	1
6372.5	0
6377.5	1
6382.5	0
6387.5	0
6392.5	1
6397.5	1
6402.5	2
6407.5	2
6412.5	0
6417.5	1
6422.5	1
6427.5	1
6432.5	1
6437.5	0
6442.5	0
6447.5	1
6452.5	0
6457.5	2
6462.5	2
6467.5	0
6472.5	1
6477.5	0
6482.5	1
6487.5	1
6492.5	0
6497.5	0
6502.5	1
6507.5	1
6512.5	1
6517.5	0
6522.5	1
6527.5	1
6532.5	1
6537.5	0
6542.5	0
6547.5	0
6552.5	1
6557.5	0
6562.5	0
6567.5	0
6572.5	0
6577.5	0
6582.5	0
6587.5	1
6592.5	0
6597.5	0
6602.5	0
6607.5	0
6612.5	1
6617.5	0
6622.5	0
6627.5	0
6632.5	1
6637.5	0
6642.5	1
6647.5	0
6652.5	1
6657.5	0
6662.5	0
6667.5	0
6672.5	0
6677.5	0
6682.5	0
6687.5	0
6692.5	1
6697.5	0
6702.5	1
6707.5	0
6712.5	0
6717.5	0
6722.5	0
6727.5	0
6732.5	0
6737.5	2
6742.5	0
6747.5	0
6752.5	1
6757.5	0
6762.5	0
6767.5	0
6772.5	1
6777.5	0
6782.5	0
6787.5	1
6792.5	0
6797.5	0
6802.5	1
6807.5	0
6812.5	0
6817.5	0
6822.5	0
6827.5	0
6832.5	0
6837.5	0
6842.5	0
6847.5	0
6852.5	0
6857.5	0
6862.5	0
6867.5	1
6872.5	1
6877.5	1
6882.5	0
6887.5	0
6892.5	0
6897.5	1
6902.5	2
6907.5	0
6912.5	0
6917.5	2
6922.5	1
6927.5	0
6932.5	0
6937.5	1
6942.5	0
6947.5	0
6952.5	0
6957.5	0
6962.5	0
6967.5	0
6972.5	0
6977.5	0
6982.5	1
6987.5	0
6992.5	1
6997.5	1
7002.5	0
7007.5	0
7012.5	1
7017.5	0
7022.5	0
7027.5	0
7032.5	0
7037.5	1
7042.5	1
7047.5	0
7052.5	0
7057.5	1
7062.5	0
7067.5	0
7072.5	0
7077.5	0
7082.5	0
7087.5	1
7092.5	1
7097.5	0
7102.5	1
7107.5	0
7112.5	0
7117.5	0
7122.5	3
7127.5	1
7132.5	0
7137.5	1
7142.5	0
7147.5	0
7152.5	0
7157.5	0
7162.5	1
7167.5	2
7172.5	0
7177.5	0
7182.5	0
7187.5	0
7192.5	0
7197.5	1
7202.5	0
7207.5	1
7212.5	0
7217.5	2
7222.5	2
7227.5	1
7232.5	1
7237.5	0
7242.5	0
7247.5	2
7252.5	0
7257.5	0
7262.5	0
7267.5	0
7272.5	0
7277.5	0
7282.5	0
7287.5	0
7292.5	3
7297.5	0
7302.5	0
7307.5	0
7312.5	1
7317.5	1
7322.5	0
7327.5	0
7332.5	1
7337.5	0
7342.5	0
7347.5	1
7352.5	0
7357.5	0
7362.5	1
7367.5	2
7372.5	0
7377.5	0
7382.5	2
7387.5	0
7392.5	1
7397.5	0
7402.5	1
7407.5	0
7412.5	0
7417.5	1
7422.5	0
7427.5	0
7432.5	0
7437.5	0
7442.5	0
7447.5	1
7452.5	1
7457.5	0
7462.5	0
7467.5	0
7472.5	0
7477.5	1
7482.5	0
7487.5	0
7492.5	0
7497.5	0
7502.5	1
7507.5	0
7512.5	0
7517.5	0
7522.5	0
7527.5	0
7532.5	0
7537.5	0
7542.5	0
7547.5	0
7552.5	0
7557.5	0
7562.5	0
7567.5	0
7572.5	0
7577.5	2
7582.5	0
7587.5	0
7592.5	0
7597.5	0
7602.5	1
7607.5	0
7612.5	0
7617.5	0
7622.5	2
7627.5	0
7632.5	0
7637.5	0
7642.5	1
7647.5	0
7652.5	0
7657.5	1
7662.5	1
7667.5	0
7672.5	0
7677.5	0
7682.5	1
7687.5	0
7692.5	0
7697.5	0
7702.5	0
7707.5	1
7712.5	0
7717.5	0
7722.5	0
7727.5	0
7732.5	1
7737.5	0
7742.5	0
7747.5	0
7752.5	0
7757.5	3
7762.5	1
7767.5	3
7772.5	0
7777.5	1
7782.5	0
7787.5	0
7792.5	0
7797.5	0
7802.5	0
7807.5	0
7812.5	0
7817.5	1
7822.5	2
7827.5	0
7832.5	0
7837.5	0
7842.5	0
7847.5	0
7852.5	1
7857.5	1
7862.5	0
7867.5	1
7872.5	0
7877.5	2
7882.5	2
7887.5	2
7892.5	0
7897.5	3
7902.5	1
7907.5	0
7912.5	2
7917.5	0
7922.5	0
7927.5	1
7932.5	4
7937.5	5
7942.5	1
7947.5	4
7952.5	11
7957.5	5
7962.5	5
7967.5	2
7972.5	5
7977.5	2
7982.5	7
7987.5	13
7992.5	13
7997.5	9
8002.5	14
8007.5	18
8012.5	9
8017.5	14
8022.5	14
8027.5	17
8032.5	13
8037.5	18
8042.5	12
8047.5	13
8052.5	9
8057.5	11
8062.5	14
8067.5	23
8072.5	11
8077.5	9
8082.5	13
8087.5	14
8092.5	13
8097.5	15
8102.5	8
8107.5	11
8112.5	11
8117.5	12
8122.5	11
8127.5	7
8132.5	10
8137.5	4
8142.5	4
8147.5	7
8152.5	4
8157.5	4
8162.5	3
8167.5	3
8172.5	8
8177.5	3
8182.5	3
8187.5	2
8192.5	1
8197.5	3
8202.5	1
8207.5	2
8212.5	0
8217.5	1
8222.5	0
8227.5	0
8232.5	0
8237.5	0
8242.5	0
8247.5	0
8252.5	1
8257.5	1
8262.5	0
8267.5	0
8272.5	2
8277.5	1
8282.5	0
8287.5	0
8292.5	0
8297.5	0
8302.5	1
8307.5	0
8312.5	0
8317.5	1
8322.5	1
8327.5	0
8332.5	0
8337.5	0
8342.5	0
8347.5	0
8352.5	0
8357.5	0
8362.5	1
8367.5	0
8372.5	0
8377.5	1
8382.5	0
8387.5	0
8392.5	0
8397.5	0
8402.5	0
8407.5	0
8412.5	1
8417.5	0
8422.5	0
8427.5	0
8432.5	0
8437.5	1
8442.5	0
8447.5	1
8452.5	0
8457.5	1
8462.5	0
8467.5	1
8472.5	1
8477.5	0
8482.5	1
8487.5	0
8492.5	0
8497.5	0
8502.5	0
8507.5	1
8512.5	0
8517.5	0
8522.5	0
8527.5	1
8532.5	0
8537.5	0
8542.5	0
8547.5	0
8552.5	0
8557.5	1
8562.5	2
8567.5	0
8572.5	0
8577.5	2
8582.5	1
8587.5	0
8592.5	3
8597.5	0
8602.5	1
8607.5	1
8612.5	3
8617.5	4
8622.5	1
8627.5	1
8632.5	2
8637.5	2
8642.5	3
8647.5	2
8652.5	2
8657.5	3
8662.5	2
8667.5	1
8672.5	2
8677.5	2
8682.5	0
8687.5	3
8692.5	2
8697.5	1
8702.5	1
8707.5	0
8712.5	3
8717.5	0
8722.5	1
8727.5	1
8732.5	0
8737.5	1
8742.5	2
8747.5	0
8752.5	0
8757.5	1
8762.5	1
8767.5	1
8772.5	0
8777.5	1
8782.5	2
8787.5	0
8792.5	1
8797.5	0
8802.5	1
8807.5	1
8812.5	2
8817.5	0
8822.5	2
8827.5	0
8832.5	1
8837.5	1
8842.5	2
8847.5	2
8852.5	2
8857.5	1
8862.5	3
8867.5	4
8872.5	3
8877.5	2
8882.5	4
8887.5	2
8892.5	0
8897.5	3
8902.5	1
8907.5	2
8912.5	0
8917.5	3
8922.5	1
8927.5	1
8932.5	1
8937.5	3
8942.5	5
8947.5	3
8952.5	1
8957.5	3
8962.5	0
8967.5	3
8972.5	0
8977.5	4
8982.5	0
8987.5	1
8992.5	1
8997.5	1
[truncated: 1,046,576+ more rows]

## Sheet: Figure_2a
py-RuO2:Zn_Ru 3p3/2										py-RuO2_Ru 3p3/2										c-RuO2_Ru 3p3/2
Binding energy (eV)		Ru3p3-Ru4+	Ru3p3-Ru4+Sat	Ru3p3-Ru3+	Ti2p3 A	Ti2p1 A	Backgnd.	Envelope		Binding energy (eV)		Ru3p3-Ru4+	Ru3p3-Ru4+Sat	Ru3p3-Ru3+	Ti2p3 A	Ti2p1 A	Backgnd.	Envelope		Binding energy (eV)		Ru3p3-Ru4+	Ru3p3-Ru3+	Ru3p3-Ru4+Sat	Backgnd.	Envelope
472	2336.68	2295.57	2306.41	2307.99	2295.57	2297.02	2295.56	2320.3		472	2704.94	2647.98	2661.75	2647.98	2647.92	2647.99	2647.91	2661.98		472	2274.4	2299.97	2271.51	2277.36	2268.31	2312.21
471.95	2298.22	2295.27	2306.41	2307.69	2295.27	2296.77	2295.26	2320.34		471.95	2711.03	2647.75	2661.89	2647.75	2647.68	2647.76	2647.68	2662.12		471.95	2292.31	2299.87	2271.43	2277.47	2268.13	2312.49
471.9	2295.9	2294.95	2306.39	2307.36	2294.95	2296.49	2294.94	2320.37		471.9	2643.33	2647.52	2662.04	2647.52	2647.45	2647.53	2647.44	2662.29		471.9	2342.34	2299.78	2271.36	2277.6	2267.97	2312.8
471.85	2329.74	2294.63	2306.38	2307.04	2294.63	2296.22	2294.62	2320.41		471.85	2648.83	2647.32	2662.23	2647.32	2647.24	2647.33	2647.24	2662.49		471.85	2294.11	2299.68	2271.28	2277.72	2267.78	2313.11
471.8	2362.27	2294.31	2306.38	2306.73	2294.31	2295.95	2294.3	2320.47		471.8	2683.17	2647.14	2662.45	2647.14	2647.06	2647.15	2647.05	2662.73		471.8	2331.31	2299.57	2271.2	2277.85	2267.59	2313.44
471.75	2417.83	2293.98	2306.39	2306.4	2293.99	2295.67	2293.98	2320.53		471.75	2755.32	2646.96	2662.69	2646.96	2646.87	2646.97	2646.87	2662.98		471.75	2246.07	2299.47	2271.12	2278	2267.4	2313.78
471.7	2405.68	2293.67	2306.42	2306.09	2293.67	2295.4	2293.66	2320.61		471.7	2742.07	2646.75	2662.92	2646.75	2646.67	2646.77	2646.66	2663.23		471.7	2277.96	2299.34	2271.01	2278.13	2267.18	2314.11
471.65	2334.2	2293.37	2306.48	2305.79	2293.37	2295.16	2293.36	2320.72		471.65	2667.64	2646.54	2663.16	2646.54	2646.45	2646.55	2646.44	2663.48		471.65	2304.4	2299.19	2270.89	2278.25	2266.94	2314.44
471.6	2305.78	2293.07	2306.55	2305.49	2293.07	2294.91	2293.06	2320.85		471.6	2643.59	2646.33	2663.41	2646.33	2646.24	2646.35	2646.23	2663.75		471.6	2386.07	2299.06	2270.77	2278.39	2266.71	2314.8
471.55	2303.79	2292.77	2306.64	2305.19	2292.77	2294.67	2292.76	2321		471.55	2663.56	2646.12	2663.68	2646.12	2646.02	2646.13	2646.01	2664.04		471.55	2351	2298.92	2270.67	2278.54	2266.48	2315.17
471.5	2307.01	2292.49	2306.76	2304.91	2292.49	2294.44	2292.48	2321.18		471.5	2720.07	2645.9	2663.96	2645.9	2645.79	2645.92	2645.78	2664.34		471.5	2394.77	2298.77	2270.54	2278.7	2266.23	2315.56
471.45	2313.02	2292.22	2306.9	2304.64	2292.22	2294.23	2292.21	2321.38		471.45	2749.56	2645.69	2664.27	2645.7	2645.58	2645.71	2645.57	2664.67		471.45	2359.04	2298.66	2270.46	2278.9	2266.01	2316
471.4	2292.9	2291.99	2307.11	2304.42	2291.99	2294.07	2291.98	2321.65		471.4	2676.52	2645.52	2664.63	2645.52	2645.4	2645.53	2645.39	2665.05		471.4	2254.22	2298.55	2270.38	2279.13	2265.8	2316.46
471.35	2289.56	2291.81	2307.38	2304.24	2291.82	2293.95	2291.8	2322		471.35	2664.81	2645.36	2665.03	2645.36	2645.24	2645.38	2645.23	2665.47		471.35	2340.92	2298.44	2270.3	2279.36	2265.58	2316.95
471.3	2309.78	2291.64	2307.67	2304.07	2291.64	2293.85	2291.63	2322.36		471.3	2666.44	2645.21	2665.46	2645.21	2645.08	2645.23	2645.07	2665.92		471.3	2357.87	2298.35	2270.23	2279.62	2265.36	2317.47
471.25	2336.42	2291.46	2307.98	2303.89	2291.46	2293.73	2291.45	2322.74		471.25	2623.09	2645.05	2665.9	2645.05	2644.91	2645.07	2644.9	2666.38		471.25	2187.02	2298.25	2270.17	2279.91	2265.15	2318.02
471.2	2350.66	2291.26	2308.29	2303.7	2291.26	2293.6	2291.25	2323.12		471.2	2637.86	2644.87	2666.35	2644.87	2644.72	2644.89	2644.71	2666.85		471.2	2241.8	2298.15	2270.1	2280.2	2264.93	2318.59
471.15	2328.14	2291.04	2308.59	2303.48	2291.04	2293.45	2291.02	2323.5		471.15	2644.92	2644.69	2666.83	2644.69	2644.54	2644.71	2644.53	2667.36		471.15	2286.12	2298.1	2270.07	2280.55	2264.75	2319.22
471.1	2324.91	2290.79	2308.89	2303.23	2290.79	2293.27	2290.77	2323.88		471.1	2627.25	2644.53	2667.35	2644.54	2644.37	2644.56	2644.36	2667.91		471.1	2268.55	2298.06	2270.08	2280.95	2264.59	2319.91
471.05	2323.47	2290.53	2309.21	2302.98	2290.53	2293.09	2290.52	2324.28		471.05	2709.54	2644.37	2667.9	2644.38	2644.21	2644.4	2644.19	2668.49		471.05	2382.04	2298.03	2270.08	2281.36	2264.42	2320.62
471	2322.78	2290.29	2309.57	2302.74	2290.29	2292.93	2290.27	2324.73		471	2743.11	2644.21	2668.47	2644.22	2644.03	2644.24	2644.02	2669.09		471	2378.47	2298.01	2270.1	2281.81	2264.27	2321.38
470.95	2345.85	2290.07	2309.98	2302.53	2290.07	2292.79	2290.05	2325.23		470.95	2678.65	2644.03	2669.07	2644.04	2643.84	2644.06	2643.83	2669.72		470.95	2232.16	2298.03	2270.15	2282.31	2264.15	2322.2
470.9	2350.07	2289.91	2310.47	2302.37	2289.9	2292.71	2289.89	2325.81		470.9	2676.72	2643.83	2669.68	2643.84	2643.64	2643.86	2643.62	2670.36		470.9	2263.58	2298.03	2270.18	2282.82	2264	2323.03
470.85	2294.79	2289.81	2311.06	2302.28	2289.81	2292.69	2289.79	2326.5		470.85	2677.97	2643.63	2670.32	2643.64	2643.42	2643.66	2643.41	2671.04		470.85	2286.23	2298.01	2270.2	2283.33	2263.83	2323.88
470.8	2266.47	2289.76	2311.73	2302.24	2289.75	2292.73	2289.73	2327.27		470.8	2688.35	2643.41	2670.98	2643.42	2643.19	2643.44	2643.17	2671.74		470.8	2269.04	2297.97	2270.2	2283.84	2263.63	2324.75
470.75	2277.21	2289.74	2312.47	2302.23	2289.74	2292.81	2289.72	2328.11		470.75	2728.26	2643.17	2671.67	2643.18	2642.95	2643.21	2642.93	2672.47		470.75	2243.08	2297.9	2270.18	2284.35	2263.41	2325.62
470.7	2255.64	2289.73	2313.25	2302.23	2289.73	2292.89	2289.71	2329.01		470.7	2698.22	2642.95	2672.42	2642.97	2642.71	2642.99	2642.7	2673.26		470.7	2281	2297.85	2270.17	2284.91	2263.19	2326.55
470.65	2246.78	2289.7	2314.05	2302.21	2289.7	2292.96	2289.68	2329.92		470.65	2655.56	2642.75	2673.23	2642.77	2642.5	2642.79	2642.48	2674.12		470.65	2330.66	2297.82	2270.18	2285.5	2262.99	2327.53
470.6	2257.94	2289.68	2314.9	2302.2	2289.68	2293.04	2289.65	2330.89		470.6	2724.24	2642.56	2674.1	2642.58	2642.3	2642.6	2642.28	2675.04		470.6	2367.41	2297.81	2270.22	2286.15	2262.8	2328.57
470.55	2271.48	2289.56	2315.7	2302.1	2289.56	2293.02	2289.53	2331.81		470.55	2683	2642.39	2675.04	2642.41	2642.11	2642.43	2642.09	2676.03		470.55	2410.64	2297.79	2270.23	2286.81	2262.6	2329.64
470.5	2313.08	2289.43	2316.53	2301.98	2289.42	2292.99	2289.4	2332.77		470.5	2639.75	2642.22	2676.04	2642.24	2641.93	2642.26	2641.9	2677.08		470.5	2320.09	2297.73	2270.22	2287.46	2262.35	2330.71
470.45	2353.22	2289.27	2317.39	2301.84	2289.27	2292.95	2289.24	2333.76		470.45	2662.46	2642.05	2677.1	2642.08	2641.74	2642.09	2641.71	2678.19		470.45	2326.35	2297.68	2270.21	2288.15	2262.1	2331.84
470.4	2333.69	2289.11	2318.29	2301.7	2289.1	2292.9	2289.07	2334.8		470.4	2623.69	2641.89	2678.24	2641.93	2641.57	2641.94	2641.54	2679.39		470.4	2164.87	2297.61	2270.2	2288.86	2261.84	2333
470.35	2315.87	2288.94	2319.24	2301.55	2288.93	2292.84	2288.9	2335.9		470.35	2608.04	2641.75	2679.45	2641.79	2641.41	2641.81	2641.39	2680.67		470.35	2351.04	2297.56	2270.19	2289.62	2261.57	2334.22
470.3	2335.41	2288.75	2320.23	2301.39	2288.75	2292.78	2288.71	2337.05		470.3	2667.37	2641.61	2680.74	2641.66	2641.25	2641.67	2641.23	2682.02		470.3	2444.04	2297.52	2270.19	2290.42	2261.31	2335.5
470.25	2332.02	2288.55	2321.27	2301.22	2288.54	2292.7	2288.51	2338.25		470.25	2694.84	2641.47	2682.1	2641.53	2641.1	2641.53	2641.07	2683.45		470.25	2265.78	2297.49	2270.22	2291.27	2261.07	2336.85
470.2	2293.83	2288.34	2322.37	2301.04	2288.33	2292.62	2288.3	2339.51		470.2	2642.11	2641.34	2683.54	2641.4	2640.94	2641.4	2640.91	2684.97		470.2	2301.63	2297.5	2270.28	2292.19	2260.84	2338.28
470.15	2280.19	2288.14	2323.53	2300.87	2288.13	2292.55	2288.09	2340.85		470.15	2636.41	2641.19	2685.05	2641.26	2640.78	2641.26	2640.75	2686.56		470.15	2268.48	2297.51	2270.34	2293.15	2260.61	2339.78
470.1	2294.22	2287.94	2324.79	2300.71	2287.93	2292.5	2287.89	2342.29		470.1	2667.5	2641.06	2686.66	2641.14	2640.62	2641.13	2640.59	2688.25		470.1	2322.07	2297.53	2270.42	2294.17	2260.39	2341.35
470.05	2305.9	2287.75	2326.11	2300.55	2287.73	2292.44	2287.69	2343.81		470.05	2707.19	2640.91	2688.34	2641	2640.44	2640.98	2640.41	2690.02		470.05	2304.87	2297.55	2270.48	2295.22	2260.14	2342.96
470	2294.5	2287.54	2327.5	2300.39	2287.52	2292.38	2287.48	2345.4		470	2680.13	2640.74	2690.1	2640.84	2640.25	2640.82	2640.22	2691.88		470	2320.41	2297.56	2270.55	2296.31	2259.89	2344.64
469.95	2288.62	2287.33	2328.97	2300.23	2287.31	2292.32	2287.27	2347.1		469.95	2665.66	2640.56	2691.95	2640.68	2640.05	2640.65	2640.01	2693.83		469.95	2323.55	2297.6	2270.64	2297.47	2259.66	2346.4
469.9	2315.21	2287.12	2330.54	2300.08	2287.1	2292.28	2287.06	2348.89		469.9	2634.29	2640.38	2693.9	2640.51	2639.84	2640.47	2639.8	2695.89		469.9	2289.69	2297.61	2270.71	2298.65	2259.39	2348.2
469.85	2344.33	2286.9	2332.19	2299.92	2286.88	2292.22	2286.83	2350.78		469.85	2682.63	2640.17	2695.93	2640.32	2639.6	2640.27	2639.56	2698.04		469.85	2256.9	2297.63	2270.78	2299.88	2259.1	2350.08
469.8	2347.11	2286.66	2333.9	2299.75	2286.63	2292.15	2286.59	2352.75		469.8	2694.15	2639.94	2698.07	2640.12	2639.35	2640.05	2639.31	2700.3		469.8	2370.99	2297.61	2270.81	2301.12	2258.78	2351.99
469.75	2325.42	2286.39	2335.69	2299.55	2286.36	2292.06	2286.31	2354.81		469.75	2689.61	2639.71	2700.31	2639.91	2639.08	2639.83	2639.04	2702.68		469.75	2393.53	2297.58	2270.85	2302.41	2258.43	2353.97
469.7	2315.44	2286.09	2337.57	2299.34	2286.06	2291.95	2286.01	2356.97		469.7	2741.69	2639.47	2702.69	2639.7	2638.81	2639.6	2638.77	2705.2		469.7	2389.08	2297.56	2270.88	2303.75	2258.08	2356.02
469.65	2331.96	2285.78	2339.53	2299.11	2285.74	2291.84	2285.69	2359.23		469.65	2740.37	2639.24	2705.2	2639.5	2638.55	2639.38	2638.5	2707.86		469.65	2340.84	2297.53	2270.91	2305.14	2257.71	2358.16
469.6	2360.23	2285.44	2341.58	2298.88	2285.4	2291.7	2285.35	2361.61		469.6	2711.78	2638.99	2707.83	2639.29	2638.26	2639.15	2638.22	2710.66		469.6	2459.31	2297.52	2270.95	2306.6	2257.34	2360.38
469.55	2380.45	2285.08	2343.73	2298.63	2285.04	2291.55	2284.98	2364.09		469.55	2711.66	2638.71	2710.56	2639.04	2637.94	2638.87	2637.89	2713.57		469.55	2376.3	2297.51	2271.01	2308.12	2256.97	2362.7
469.5	2377.98	2284.71	2345.99	2298.38	2284.67	2291.41	2284.61	2366.72		469.5	2696.14	2638.39	2713.42	2638.77	2637.58	2638.58	2637.53	2716.61		469.5	2351.35	2297.49	2271.04	2309.68	2256.56	2365.09
469.45	2356.4	2284.34	2348.37	2298.13	2284.29	2291.26	2284.23	2369.48		469.45	2674.75	2638.05	2716.4	2638.48	2637.2	2638.25	2637.15	2719.8		469.45	2363.79	2297.46	2271.07	2311.29	2256.14	2367.55
469.4	2360.78	2283.95	2350.87	2297.89	2283.89	2291.12	2283.83	2372.4		469.4	2747.8	2637.67	2719.51	2638.15	2636.77	2637.89	2636.72	2723.13		469.4	2320.04	2297.41	2271.09	2312.96	2255.68	2370.1
469.35	2385.15	2283.55	2353.49	2297.65	2283.49	2290.97	2283.42	2375.46		469.35	2801.05	2637.26	2722.75	2637.8	2636.32	2637.51	2636.26	2726.61		469.35	2304.08	2297.37	2271.11	2314.68	2255.21	2372.74
469.3	2372.18	2283.13	2356.23	2297.4	2283.06	2290.82	2282.99	2378.66		469.3	2796.88	2636.84	2726.16	2637.44	2635.84	2637.11	2635.78	2730.27		469.3	2390.6	2297.32	2271.12	2316.47	2254.72	2375.48
469.25	2359.81	2282.68	2359.09	2297.14	2282.61	2290.65	2282.54	2382.02		469.25	2816.08	2636.4	2729.72	2637.08	2635.35	2636.7	2635.29	2734.11		469.25	2455.1	2297.31	2271.18	2318.36	2254.25	2378.35
469.2	2356.12	2282.21	2362.07	2296.88	2282.13	2290.48	2282.06	2385.54		469.2	2865.48	2635.94	2733.45	2636.71	2634.84	2636.28	2634.77	2738.13		469.2	2501.28	2297.32	2271.25	2320.33	2253.78	2381.35
469.15	2357.75	2281.72	2365.19	2296.62	2281.64	2290.3	2281.56	2389.22		469.15	2870.41	2635.46	2737.34	2636.32	2634.3	2635.83	2634.23	2742.35		469.15	2452.04	2297.33	2271.32	2322.37	2253.29	2384.45
469.1	2399.29	2281.22	2368.43	2296.36	2281.13	2290.13	2281.05	2393.08		469.1	2809.47	2634.98	2741.43	2635.94	2633.75	2635.39	2633.68	2746.78		469.1	2404.97	2297.35	2271.41	2324.5	2252.79	2387.67
469.05	2434.26	2280.69	2371.82	2296.11	2280.6	2289.95	2280.51	2397.11		469.05	2759.73	2634.49	2745.7	2635.57	2633.19	2634.95	2633.12	2751.43		469.05	2367.79	2297.37	2271.5	2326.69	2252.27	2391.01
469	2445.55	2280.15	2375.34	2295.86	2280.04	2289.77	2279.96	2401.34		469	2826.38	2634	2750.18	2635.21	2632.64	2634.52	2632.56	2756.31		469	2370.98	2297.37	2271.57	2328.94	2251.72	2394.44
468.95	2435.1	2279.59	2378.99	2295.61	2279.47	2289.6	2279.38	2405.74		468.95	2786.79	2633.52	2754.87	2634.88	2632.09	2634.1	2632	2761.44		468.95	2419.67	2297.37	2271.64	2331.26	2251.14	2397.99
468.9	2413.06	2278.99	2382.78	2295.36	2278.86	2289.41	2278.77	2410.33		468.9	2705.46	2633.05	2759.77	2634.56	2631.54	2633.7	2631.45	2766.83		468.9	2404.95	2297.4	2271.74	2333.68	2250.56	2401.69
468.85	2418.64	2278.35	2386.69	2295.1	2278.22	2289.22	2278.12	2415.1		468.85	2776.94	2632.59	2764.89	2634.28	2630.99	2633.32	2630.9	2772.47		468.85	2372.59	2297.46	2271.87	2336.21	2250	2405.55
468.8	2440.33	2277.68	2390.71	2294.84	2277.53	2289.01	2277.43	2420.06		468.8	2792.41	2632.13	2770.23	2634.01	2630.45	2632.96	2630.35	2778.38		468.8	2469.56	2297.56	2272.05	2338.85	2249.44	2409.57
468.75	2444.54	2276.98	2394.87	2294.59	2276.82	2288.8	2276.71	2425.22		468.75	2765.13	2631.66	2775.77	2633.76	2629.88	2632.59	2629.78	2784.53		468.75	2479.5	2297.67	2272.24	2341.58	2248.88	2413.74
468.7	2455.11	2276.27	2399.19	2294.37	2276.1	2288.63	2275.99	2430.6		468.7	2805.5	2631.17	2781.5	2633.5	2629.29	2632.21	2629.19	2790.93		468.7	2437.48	2297.77	2272.43	2344.38	2248.27	2418.03
468.65	2483.5	2275.58	2403.67	2294.2	2275.39	2288.5	2275.27	2436.23		468.65	2837.38	2630.67	2787.44	2633.27	2628.69	2631.85	2628.58	2797.6		468.65	2450.99	2297.89	2272.63	2347.27	2247.66	2422.48
468.6	2485.52	2274.88	2408.3	2294.07	2274.68	2288.41	2274.56	2442.1		468.6	2860.95	2630.16	2793.58	2633.05	2628.07	2631.49	2627.95	2804.53		468.6	2389.18	2298.02	2272.85	2350.24	2247.02	2427.06
468.55	2470.87	2274.18	2413.06	2293.98	2273.95	2288.34	2273.83	2448.2		468.55	2885.74	2629.61	2799.89	2632.82	2627.4	2631.11	2627.28	2811.7		468.55	2447.63	2298.15	2273.07	2353.28	2246.36	2431.8
468.5	2444.25	2273.45	2417.95	2293.92	2273.2	2288.3	2273.07	2454.52		468.5	2870.88	2629.03	2806.37	2632.59	2626.69	2630.73	2626.57	2819.12		468.5	2510.28	2298.27	2273.3	2356.4	2245.65	2436.67
468.45	2409.44	2272.69	2422.95	2293.88	2272.43	2288.29	2272.29	2461.07		468.45	2858.96	2628.42	2813.01	2632.35	2625.95	2630.33	2625.82	2826.79		468.45	2410.56	2298.44	2273.57	2359.64	2244.96	2441.73
468.4	2421.42	2271.91	2428.05	2293.88	2271.62	2288.29	2271.48	2467.83		468.4	2857.68	2627.77	2819.82	2632.13	2625.16	2629.93	2625.03	2834.71		468.4	2508.68	2298.64	2273.88	2362.97	2244.26	2446.97
468.35	2456.23	2271.11	2433.26	2293.92	2270.8	2288.34	2270.65	2474.82		468.35	2897.19	2627.13	2826.82	2631.95	2624.36	2629.55	2624.22	2842.92		468.35	2518.31	2298.86	2274.22	2366.41	2243.55	2452.38
468.3	2487.07	2270.29	2438.56	2294	2269.95	2288.43	2269.8	2482.04		468.3	2938.91	2626.49	2834	2631.81	2623.56	2629.22	2623.41	2851.43		468.3	2506.17	2299.11	2274.6	2369.93	2242.83	2457.97
468.25	2517.71	2269.47	2443.95	2294.15	2269.09	2288.57	2268.93	2489.5		468.25	2964.92	2625.85	2841.36	2631.73	2622.75	2628.93	2622.6	2860.23		468.25	2428.57	2299.35	2274.98	2373.51	2242.06	2463.71
468.2	2534.59	2268.62	2449.41	2294.36	2268.21	2288.77	2268.04	2497.19		468.2	2918.52	2625.21	2848.87	2631.69	2621.92	2628.67	2621.76	2869.31		468.2	2486.3	2299.63	2275.4	2377.19	2241.29	2469.64
468.15	2525.55	2267.74	2454.92	2294.61	2267.29	2289.01	2267.12	2505.1		468.15	2858.06	2624.56	2856.52	2631.71	2621.07	2628.45	2620.91	2878.67		468.15	2477.05	2299.96	2275.89	2380.98	2240.53	2475.78
468.1	2525.23	2266.83	2460.46	2294.92	2266.34	2289.31	2266.16	2513.22		468.1	2827.9	2623.92	2864.3	2631.79	2620.22	2628.29	2620.05	2888.32		468.1	2510.49	2300.3	2276.4	2384.83	2239.72	2482.08
468.05	2526.43	2265.88	2466.02	2295.28	2265.34	2289.65	2265.16	2521.55		468.05	2887.67	2623.29	2872.23	2631.95	2619.37	2628.21	2619.2	2898.28		468.05	2541.59	2300.68	2276.96	2388.78	2238.92	2488.58
468	2532.29	2264.89	2471.57	2295.7	2264.3	2290.06	2264.11	2530.08		468	2951.51	2622.69	2880.27	2632.21	2618.53	2628.2	2618.34	2908.53		468	2467.21	2301.1	2277.58	2392.8	2238.1	2495.27
467.95	2547.79	2263.87	2477.1	2296.19	2263.23	2290.53	2263.02	2538.82		467.95	2939.88	2622.1	2888.41	2632.55	2617.68	2628.28	2617.49	2919.07		467.95	2473.16	2301.55	2278.24	2396.89	2237.26	2502.15
467.9	2526.72	2262.83	2482.61	2296.77	2262.12	2291.09	2261.91	2547.78		467.9	2876.74	2621.55	2896.64	2633.01	2616.85	2628.46	2616.64	2929.92		467.9	2551.89	2302.03	2278.95	2401.04	2236.4	2509.21
467.85	2544.33	2261.76	2488.07	2297.43	2260.98	2291.75	2260.76	2556.96		467.85	2830.79	2620.99	2904.91	2633.55	2616	2628.73	2615.79	2941.04		467.85	2512.38	2302.55	2279.72	2405.25	2235.53	2516.47
467.8	2599.46	2260.67	2493.47	2298.2	2259.8	2292.51	2259.58	2566.34		467.8	2871.97	2620.42	2913.17	2634.17	2615.1	2629.06	2614.88	2952.4		467.8	2565.12	2303.1	2280.55	2409.51	2234.62	2523.92
467.75	2598.35	2259.55	2498.77	2299.07	2258.59	2293.37	2258.36	2575.93		467.75	2933.13	2619.81	2921.39	2634.85	2614.15	2629.46	2613.92	2963.98		467.75	2578.16	2303.7	2281.44	2413.81	2233.7	2531.54
467.7	2605.88	2258.41	2503.98	2300.05	2257.36	2294.37	2257.11	2585.73		467.7	2918.5	2619.19	2929.57	2635.63	2613.16	2629.95	2612.92	2975.81		467.7	2514.17	2304.34	2282.4	2418.16	2232.77	2539.37
467.65	2626.29	2257.24	2509.06	2301.16	2256.08	2295.49	2255.82	2595.74		467.65	2964.79	2618.58	2937.7	2636.54	2612.16	2630.56	2611.91	2987.9		467.65	2520.9	2305.03	2283.44	2422.54	2231.81	2547.38
467.6	2636.01	2256.05	2513.98	2302.4	2254.76	2296.76	2254.5	2605.96		467.6	3041.14	2617.97	2945.73	2637.55	2611.12	2631.29	2610.86	3000.23		467.6	2584.77	2305.76	2284.56	2426.93	2230.84	2555.58
467.55	2627.08	2254.82	2518.7	2303.75	2253.39	2298.15	2253.11	2616.37		467.55	3071.68	2617.34	2953.63	2638.69	2610.03	2632.14	2609.76	3012.79		467.55	2589.42	2306.57	2285.78	2431.36	2229.86	2563.98
467.5	2611.82	2253.54	2523.22	2305.24	2251.96	2299.7	2251.67	2626.98		467.5	3019.45	2616.67	2961.33	2639.91	2608.87	2633.08	2608.58	3025.54		467.5	2567.81	2307.43	2287.08	2435.77	2228.86	2572.56
467.45	2634.93	2252.25	2527.52	2306.89	2250.5	2301.43	2250.19	2637.81		467.45	3013.37	2615.98	2968.83	2641.26	2607.64	2634.16	2607.34	3038.5		467.45	2558.46	2308.35	2288.49	2440.19	2227.85	2581.33
467.4	2673.72	2250.94	2531.59	2308.72	2249	2303.35	2248.68	2648.87		467.4	3085.22	2615.3	2976.13	2642.77	2606.38	2635.4	2606.07	3051.71		467.4	2532.94	2309.36	2290.02	2444.59	2226.84	2590.28
467.35	2707.93	2249.63	2535.41	2310.74	2247.47	2305.5	2247.14	2660.18		467.35	3059.01	2614.63	2983.2	2644.45	2605.08	2636.84	2604.76	3065.15		467.35	2529.57	2310.41	2291.64	2448.94	2225.79	2599.4
467.3	2715.01	2248.34	2538.99	2312.98	2245.94	2307.89	2245.59	2671.76		467.3	3167.38	2613.97	2990	2646.32	2603.76	2638.47	2603.42	3078.85		467.3	2633.29	2311.53	2293.37	2453.23	2224.73	2608.68
467.25	2699.51	2247.04	2542.28	2315.44	2244.37	2310.53	2244.01	2683.61		467.25	3128.67	2613.35	2996.53	2648.4	2602.41	2640.34	2602.05	3092.81		467.25	2567.4	2312.71	2295.21	2457.45	2223.63	2618.11
467.2	2701.19	2245.71	2545.23	2318.1	2242.74	2313.39	2242.36	2695.71		467.2	3055.01	2612.76	3002.76	2650.7	2601.03	2642.44	2600.67	3107.04		467.2	2592.2	2313.93	2297.16	2461.55	2222.48	2627.68
467.15	2677.94	2244.33	2547.8	2320.94	2241.01	2316.48	2240.63	2708.05		467.15	3049.35	2612.19	3008.63	2653.23	2599.62	2644.79	2599.23	3121.53		467.15	2640.19	2315.24	2299.23	2465.55	2221.31	2637.39
467.1	2648.19	2242.91	2550	2323.99	2239.22	2319.81	2238.82	2720.67		467.1	3087.16	2611.65	3014.12	2655.98	2598.15	2647.39	2597.75	3136.28		467.1	2585.4	2316.6	2301.43	2469.41	2220.1	2647.23
467.05	2711.34	2241.48	2551.82	2327.29	2237.37	2323.43	2236.95	2733.61		467.05	3139.67	2611.15	3019.24	2659	2596.66	2650.27	2596.24	3151.35		467.05	2710	2318.02	2303.74	2473.1	2218.84	2657.18
467	2846.7	2240.06	2553.29	2330.87	2235.47	2327.36	2235.04	2746.91		467	3148.77	2610.7	3023.94	2662.29	2595.14	2653.46	2594.71	3166.73		467	2773.98	2319.51	2306.19	2476.62	2217.54	2667.24
466.95	2885.87	2238.66	2554.38	2334.75	2233.55	2331.63	2233.09	2760.61		466.95	3194.98	2610.35	3028.26	2665.92	2593.63	2657.01	2593.17	3182.47		466.95	2642.58	2321.11	2308.82	2479.99	2216.23	2677.45
466.9	2865	2237.27	2555.09	2338.93	2231.57	2336.24	2231.09	2774.72		466.9	3211.95	2610.09	3032.15	2669.88	2592.11	2660.9	2591.63	3198.6		466.9	2718.97	2322.79	2311.59	2483.14	2214.88	2687.77
466.85	2849.37	2235.89	2555.4	2343.42	2229.54	2341.19	2229.04	2789.28		466.85	3174.11	2609.9	3035.59	2674.17	2590.56	2665.15	2590.07	3215.11		466.85	2732.49	2324.54	2314.51	2486.05	2213.47	2698.16
466.8	2826.85	2234.53	2555.32	2348.24	2227.45	2346.5	2226.93	2804.31		466.8	3165.11	2609.79	3038.54	2678.79	2588.97	2669.74	2588.46	3232.01		466.8	2674.8	2326.38	2317.6	2488.73	2212.02	2708.66
466.75	2811.57	2233.19	2554.83	2353.39	2225.29	2352.17	2224.75	2819.86		466.75	3138.65	2609.74	3040.99	2683.75	2587.33	2674.68	2586.79	3249.32		466.75	2646.86	2328.28	2320.83	2491.11	2210.5	2719.22
466.7	2848.46	2231.89	2553.96	2358.91	2223.09	2358.23	2222.53	2835.97		466.7	3142.81	2609.77	3042.92	2689.06	2585.63	2679.96	2585.07	3267.06		466.7	2737.31	2330.32	2324.27	2493.26	2208.97	2729.91
466.65	2865.92	2230.7	2552.77	2364.86	2220.89	2364.73	2220.3	2852.74		466.65	3147	2609.88	3044.33	2694.73	2583.88	2685.6	2583.29	3285.27		466.65	2827.34	2332.5	2327.95	2495.15	2207.44	2740.73
466.6	2850.47	2229.59	2551.24	2371.25	2218.66	2371.66	2218.05	2870.19		466.6	3214.12	2610.12	3045.26	2700.81	2582.09	2691.62	2581.48	3303.99		466.6	2777.47	2334.79	2331.83	2496.76	2205.86	2751.65
466.55	2852.97	2228.58	2549.38	2378.07	2216.41	2379	2215.77	2888.34		466.55	3305.19	2610.49	3045.69	2707.32	2580.27	2698.02	2579.63	3323.27		466.55	2865.61	2337.23	2335.94	2498.07	2204.27	2762.7
466.5	2829.37	2227.66	2547.19	2385.33	2214.11	2386.74	2213.45	2907.24		466.5	3370.77	2610.97	3045.6	2714.23	2578.39	2704.76	2577.72	3343.09		466.5	2737.49	2339.82	2340.28	2499.08	2202.66	2773.86
466.45	2847.49	2226.82	2544.52	2393.02	2211.74	2394.84	2211.05	2926.75		466.45	3372.5	2611.56	3045	2721.55	2576.42	2711.82	2575.72	3363.46		466.45	2761.64	2342.53	2344.84	2499.78	2201	2785.14
466.4	2925.34	2226.07	2541.26	2401.16	2209.3	2403.29	2208.58	2946.76		466.4	3317.99	2612.27	3043.88	2729.28	2574.37	2719.16	2573.64	3384.42		466.4	2795.33	2345.38	2349.62	2500.13	2199.3	2796.53
466.35	2953.97	2225.46	2537.42	2409.77	2206.81	2412.09	2206.06	2967.31		466.35	3336.26	2613.12	3042.27	2737.43	2572.22	2726.76	2571.46	3405.97		466.35	2779.06	2348.38	2354.64	2500.16	2197.56	2808.06
466.3	2975.16	2224.99	2533.02	2418.89	2204.28	2421.2	2203.49	2988.41		466.3	3438.09	2614.12	3040.19	2746.02	2569.99	2734.6	2569.19	3428.15		466.3	2801.99	2351.59	2359.95	2499.9	2195.83	2819.78
466.25	3035.34	2224.67	2528.03	2428.49	2201.67	2430.57	2200.85	3010.02		466.25	3494.55	2615.31	3037.49	2755.07	2567.68	2742.66	2566.86	3450.79		466.25	2825.25	2354.97	2365.52	2499.33	2194.07	2831.68
466.2	3033.61	2224.47	2522.44	2438.55	2198.95	2440.1	2198.1	3032.12		466.2	3516.51	2616.73	3034.04	2764.61	2565.33	2750.9	2564.47	3473.74		466.2	2849.52	2358.55	2371.36	2498.46	2192.29	2843.78
466.15	2987.63	2224.41	2516.25	2449.06	2196.11	2449.74	2195.22	3054.67		466.15	3506.13	2618.39	3029.82	2774.64	2562.93	2759.26	2562.02	3496.95		466.15	2841.14	2362.29	2377.43	2497.25	2190.46	2856.05
466.1	2999.44	2224.53	2509.49	2460.05	2193.18	2459.42	2192.25	3077.67		466.1	3500.89	2620.35	3024.86	2785.19	2560.48	2767.71	2559.54	3520.42		466.1	2788.76	2366.2	2383.74	2495.73	2188.57	2868.54
466.05	3078.29	2224.87	2502.21	2471.55	2190.16	2469.08	2189.19	3101.1		466.05	3494.2	2622.6	3019.17	2796.23	2557.99	2776.15	2557.01	3544.09		466.05	2866.38	2370.29	2390.29	2493.9	2186.62	2881.25
466	3184.95	2225.46	2494.42	2483.55	2187.07	2478.64	2186.05	3124.93		466	3493.58	2625.14	3012.73	2807.74	2555.42	2784.47	2554.4	3567.9		466	2921.74	2374.58	2397.08	2491.67	2184.62	2894.1
465.95	3219.02	2226.33	2486.16	2496.05	2183.89	2487.99	2182.83	3149.09		465.95	3594.14	2628.02	3005.58	2819.72	2552.8	2792.6	2551.73	3591.8		465.95	2959.18	2379.08	2404.1	2488.91	2182.56	2906.98
465.9	3160.94	2227.52	2477.46	2509.07	2180.66	2497.04	2179.55	3173.54		465.9	3499.95	2631.28	2997.76	2832.19	2550.13	2800.46	2549.02	3615.75		465.9	2970.01	2383.81	2411.38	2485.66	2180.47	2919.92
465.85	3160.36	2229.07	2468.35	2522.59	2177.36	2505.65	2176.21	3198.19		465.85	3515.4	2634.94	2989.28	2845.11	2547.41	2807.93	2546.25	3639.68		465.85	3030.54	2388.78	2418.9	2481.92	2178.34	2932.93
465.8	3198.96	2230.98	2458.84	2536.57	2173.99	2513.67	2172.78	3222.93		465.8	3644.77	2639.02	2980.16	2858.44	2544.62	2814.89	2543.41	3663.5		465.8	2968.64	2394	2426.64	2477.69	2176.16	2946.01
465.75	3215.49	2233.27	2448.93	2550.96	2170.5	2520.95	2169.24	3247.64		465.75	3661.13	2643.55	2970.42	2872.16	2541.77	2821.24	2540.5	3687.14		465.75	3004.31	2399.45	2434.58	2472.97	2173.91	2959.17
465.7	3208.48	2235.98	2438.66	2565.73	2166.92	2527.36	2165.61	3272.23		465.7	3657.61	2648.56	2960.11	2886.24	2538.84	2826.86	2537.52	3710.52		465.7	2955.08	2405.17	2442.73	2467.78	2171.62	2972.44
465.65	3209.1	2239.19	2428.1	2580.91	2163.29	2532.8	2161.91	3296.63		465.65	3720.13	2654.07	2949.23	2900.62	2535.84	2831.63	2534.46	3733.55		465.65	2979.29	2411.19	2451.07	2462.17	2169.29	2985.85
465.6	3242.04	2242.94	2417.28	2596.43	2159.6	2537.15	2158.16	3320.75		465.6	3783.9	2660.14	2937.85	2915.26	2532.77	2835.47	2531.33	3756.18		465.6	3038.26	2417.54	2459.62	2456.17	2166.95	2999.42
465.55	3321.72	2247.24	2406.2	2612.23	2155.83	2540.27	2154.33	3344.45		465.55	3758.22	2666.77	2925.96	2930.1	2529.6	2838.26	2528.09	3778.3		465.55	3026.93	2424.22	2468.35	2449.79	2164.59	3013.17
465.5	3385.08	2252.11	2394.85	2628.19	2151.95	2542.01	2150.38	3367.61		465.5	3778.63	2674	2913.6	2945.05	2526.33	2839.93	2524.76	3799.88		465.5	3033.33	2431.26	2477.23	2443.08	2162.22	3027.13
465.45	3346.27	2257.57	2383.28	2644.26	2147.95	2542.31	2146.31	3390.14		465.45	3807.46	2681.92	2900.85	2960.1	2523	2840.46	2521.36	3820.88		465.45	3036.25	2438.65	2486.24	2436.03	2159.82	3041.28
465.4	3342.02	2263.69	2371.49	2660.35	2143.85	2541.1	2142.12	3411.98		465.4	3865.98	2690.56	2887.74	2975.18	2519.61	2839.82	2517.9	3841.3		465.4	3001.1	2446.39	2495.3	2428.64	2157.36	3055.61
465.35	3427.45	2270.51	2359.54	2676.37	2139.63	2538.37	2137.83	3433.1		465.35	3907.93	2699.99	2874.35	2990.21	2516.19	2837.99	2514.4	3861.12		465.35	3023.44	2454.48	2504.38	2420.94	2154.84	3070.13
465.3	3510.46	2278.09	2347.46	2692.25	2135.33	2534.1	2133.44	3453.45		465.3	3902.45	2710.27	2860.71	3005.12	2512.73	2835.01	2510.87	3880.38		465.3	3062.91	2462.96	2513.47	2412.97	2152.27	3084.85
465.25	3557.62	2286.5	2335.29	2707.88	2130.95	2528.05	2128.98	3472.76		465.25	3895.53	2721.42	2846.83	3019.79	2509.22	2830.74	2507.27	3898.91		465.25	3055.05	2471.85	2522.52	2404.76	2149.67	3099.78
465.2	3562.05	2295.8	2323.07	2723.17	2126.52	2520.23	2124.46	3490.98		465.2	3879.46	2733.47	2832.74	3034.1	2505.63	2825.02	2503.6	3916.56		465.2	3215.37	2481.15	2531.48	2396.33	2147.02	3114.93
465.15	3531.28	2306.05	2310.85	2738.01	2122.05	2510.7	2119.88	3508.12		465.15	3805.46	2746.45	2818.46	3047.94	2501.95	2817.89	2499.84	3933.34		465.15	3196.41	2490.91	2540.33	2387.71	2144.33	3130.3
465.1	3477.16	2317.28	2298.61	2752.24	2117.51	2499.53	2115.25	3524.19		465.1	3839.7	2760.44	2804.03	3061.2	2498.21	2809.42	2496	3949.31		465.1	3135.04	2501.13	2549.01	2378.93	2141.6	3145.87
465.05	3461.75	2329.51	2286.36	2765.71	2112.9	2486.84	2110.53	3539.22		465.05	3980.62	2775.52	2789.53	3073.82	2494.43	2799.71	2492.12	3964.53		465.05	3177.29	2511.82	2557.45	2369.99	2138.82	3161.63
465	3480.66	2342.81	2274.15	2778.3	2108.23	2472.76	2105.74	3553.28		465	4083.67	2791.75	2775	3085.69	2490.62	2788.88	2488.21	3979.09		465	3192.88	2522.97	2565.58	2360.91	2135.95	3177.55
464.95	3491.15	2357.23	2261.99	2789.88	2103.51	2457.47	2100.9	3566.48		464.95	4108.65	2809.18	2760.48	3096.71	2486.79	2777.02	2484.28	3993.06		464.95	3141.5	2534.62	2573.35	2351.7	2133.02	3193.62
464.9	3528.8	2372.82	2249.91	2800.32	2098.75	2441.15	2096.01	3578.88		464.9	4084.87	2827.86	2745.98	3106.75	2482.93	2764.26	2480.31	4006.54		464.9	3190.81	2546.79	2580.73	2342.4	2130.03	3209.85
464.85	3566.76	2389.59	2237.91	2809.46	2093.92	2423.92	2091.06	3590.57		464.85	4019.8	2847.82	2731.5	3115.69	2479.02	2750.68	2476.28	4019.58		464.85	3213.2	2559.55	2587.69	2333.06	2127.02	3226.25
464.8	3608.27	2407.56	2225.97	2817.16	2089.02	2405.95	2086.02	3601.6		464.8	3975.21	2869.05	2717.02	3123.38	2474.99	2736.35	2472.13	4032.25		464.8	3307.12	2572.91	2594.18	2323.71	2123.99	3242.82
464.75	3635.79	2426.76	2214.11	2823.33	2084.04	2387.4	2080.89	3612.09		464.75	3986.51	2891.59	2702.56	3129.72	2470.85	2721.41	2467.87	4044.65		464.75	3308.19	2586.85	2600.11	2314.32	2120.9	3259.5
464.7	3664.7	2447.23	2202.35	2827.86	2078.99	2368.44	2075.68	3622.13		464.7	3999.72	2915.55	2688.19	3134.7	2466.66	2706.02	2463.55	4056.94		464.7	3277.12	2601.42	2605.44	2304.91	2117.74	3276.29
464.65	3747.4	2468.98	2190.68	2830.69	2073.87	2349.2	2070.4	3631.82		464.65	4112.15	2941.01	2673.96	3138.27	2462.44	2690.35	2459.19	4069.28		464.65	3269.77	2616.59	2610.11	2295.48	2114.51	3293.16
464.6	3777.84	2492.02	2179.13	2831.76	2068.67	2329.81	2065.03	3641.26		464.6	4249.11	2968.02	2659.92	3140.43	2458.21	2674.52	2454.82	4081.82		464.6	3256.66	2632.39	2614.04	2286.02	2111.18	3310.09
464.55	3708.73	2516.39	2167.71	2831.07	2063.43	2310.42	2059.61	3650.59		464.55	4296.56	2996.62	2646.07	3141.11	2453.97	2658.61	2450.43	4094.66		464.55	3375.18	2648.85	2617.24	2276.55	2107.77	3327.1
464.5	3670.47	2542.08	2156.44	2828.65	2058.14	2291.13	2054.13	3659.93		464.5	4225.28	3026.79	2632.38	3140.26	2449.68	2642.7	2445.98	4107.89		464.5	3379.48	2666.01	2619.7	2267.12	2104.31	3344.22
464.45	3697.76	2569.1	2145.32	2824.54	2052.82	2272.05	2048.61	3669.41		464.45	4170.77	3058.54	2618.84	3137.87	2445.31	2626.82	2441.45	4121.6		464.45	3478.3	2683.95	2621.44	2257.78	2100.83	3361.51
464.4	3708.75	2597.43	2134.36	2818.75	2047.46	2253.24	2043.04	3679.09		464.4	4097.54	3091.89	2605.46	3133.95	2440.85	2611.06	2436.82	4135.93		464.4	3528.07	2702.68	2622.46	2248.53	2097.34	3379
464.35	3686.77	2627.04	2123.57	2811.02	2042.08	2234.78	2037.43	3688.76		464.35	4135.84	3126.85	2592.25	3128.38	2436.33	2595.48	2432.12	4150.82		464.35	3466.32	2722.17	2622.7	2239.33	2093.78	3396.64
464.3	3675.81	2657.93	2112.98	2801.37	2036.71	2216.74	2031.82	3698.45		464.3	4236.19	3163.48	2579.27	3121.03	2431.77	2580.18	2427.38	4166.23		464.3	3430.89	2742.44	2622.17	2230.17	2090.15	3414.49
464.25	3705.29	2690.05	2102.59	2789.85	2031.34	2199.17	2026.2	3708.18		464.25	4299.42	3201.8	2566.55	3111.96	2427.22	2565.23	2422.63	4182.24		464.25	3301.92	2763.5	2620.9	2221.07	2086.44	3432.59
464.2	3738.52	2723.32	2092.38	2776.49	2025.96	2182.06	2020.56	3717.97		464.2	4325.31	3241.78	2554.09	3101.21	2422.65	2550.64	2417.86	4198.92		464.2	3338.78	2785.4	2618.94	2212.05	2082.68	3451.02
464.15	3726.52	2757.63	2082.32	2761.38	2020.55	2165.43	2014.87	3727.82		464.15	4283.82	3283.38	2541.86	3088.82	2418.07	2536.45	2413.06	4216.32		464.15	3542.12	2808.15	2616.35	2203.11	2078.88	3469.84
464.1	3723.93	2792.91	2072.42	2744.59	2015.11	2149.27	2009.14	3737.74		464.1	4231.27	3326.56	2529.89	3074.87	2413.46	2522.65	2408.24	4234.48		464.1	3517.59	2831.77	2613.18	2194.27	2075.04	3489.14
464.05	3734.78	2829.03	2062.66	2726.24	2009.63	2133.59	2003.35	3747.74		464.05	4243.96	3371.24	2518.13	3059.41	2408.81	2509.24	2403.35	4253.42		464.05	3521.34	2856.27	2609.51	2185.53	2071.16	3508.99
464	3738.48	2865.9	2053.04	2706.44	2004.11	2118.38	1997.51	3757.82		464	4311.74	3417.32	2506.57	3042.52	2404.09	2496.19	2398.39	4273.16		464	3562.67	2881.63	2604.91	2176.86	2067.21	3528.99
463.95	3757.71	2903.37	2043.55	2685.33	1998.57	2103.65	1991.62	3767.98		463.95	4313.18	3464.76	2495.25	3024.35	2399.34	2483.56	2393.38	4293.74		463.95	3527.11	2907.85	2598.94	2168.26	2063.18	3548.68
463.9	3800.42	2941.31	2034.21	2663.04	1993	2089.38	1985.69	3778.19		463.9	4256.99	3513.47	2484.18	3005.04	2394.59	2471.36	2388.36	4315.19		463.9	3594.48	2934.89	2591.61	2159.7	2059.06	3568.08
463.85	3832.16	2979.57	2025	2639.74	1987.41	2075.58	1979.71	3788.44		463.85	4291.6	3563.33	2473.37	2984.71	2389.85	2459.59	2383.33	4337.51		463.85	3668.96	2962.79	2582.97	2151.21	2054.87	3587.22
463.8	3802.06	3017.98	2015.92	2615.54	1981.8	2062.21	1973.7	3798.67		463.8	4430.86	3614.18	2462.8	2963.47	2385.08	2448.22	2378.28	4360.64		463.8	3702.7	2991.54	2573.1	2142.83	2050.65	3606.17
463.75	3785.7	3056.34	2006.95	2590.58	1976.15	2049.25	1967.62	3808.79		463.75	4357.04	3665.83	2452.44	2941.42	2380.3	2437.22	2373.18	4384.5		463.75	3711.92	3021.13	2562.04	2134.55	2046.39	3624.95
463.7	3805.15	3094.44	1998.07	2564.98	1970.45	2036.66	1961.47	3818.73		463.7	4299.91	3718.1	2442.3	2918.7	2375.49	2426.59	2368.04	4409.01		463.7	3649.64	3051.54	2549.87	2126.38	2042.1	3643.58
463.65	3799.34	3132.09	1989.27	2538.86	1964.71	2024.44	1955.25	3828.39		463.65	4329.31	3770.78	2432.38	2895.42	2370.65	2416.31	2362.87	4434.06		463.65	3570.66	3082.71	2536.66	2118.31	2037.79	3662.11
463.6	3822.95	3169.09	1980.58	2512.38	1958.94	2012.57	1948.97	3837.67		463.6	4360.25	3823.64	2422.65	2871.71	2365.8	2406.35	2357.66	4459.52		463.6	3653.16	3114.6	2522.49	2110.35	2033.44	3680.56
463.55	3870.17	3205.26	1972	2485.69	1953.17	2001.06	1942.67	3846.48		463.55	4342.55	3876.38	2413.09	2847.64	2360.89	2396.68	2352.38	4485.18		463.55	3611.94	3147.13	2507.43	2102.49	2029.06	3698.92
463.5	3908.44	3240.37	1963.54	2458.89	1947.42	1989.91	1936.36	3854.69		463.5	4361.9	3928.76	2403.7	2823.33	2355.95	2387.29	2347.04	4510.88		463.5	3621.47	3180.24	2491.58	2094.73	2024.66	3717.23
463.45	3921.3	3274.2	1955.18	2432.07	1941.67	1979.08	1930.01	3862.15		463.45	4416.2	3980.5	2394.5	2798.92	2351	2378.18	2341.67	4536.42		463.45	3629.68	3213.85	2475.04	2087.09	2020.25	3735.48
463.4	3869.55	3306.5	1946.91	2405.32	1935.91	1968.53	1923.62	3868.67		463.4	4432.8	4031.29	2385.46	2774.48	2346.02	2369.32	2336.25	4561.56		463.4	3604.54	3247.83	2457.89	2079.55	2015.82	3753.64
463.35	3826.55	3337.07	1938.72	2378.72	1930.15	1958.25	1917.2	3874.12		463.35	4507.87	4080.8	2376.59	2750.09	2341.02	2360.71	2330.8	4586.03		463.35	3687.32	3282.04	2440.2	2072.09	2011.34	3771.65
463.3	3820.79	3365.7	1930.63	2352.37	1924.41	1948.25	1910.76	3878.34		463.3	4485.6	4128.72	2367.89	2725.85	2336.02	2352.32	2325.31	4609.57		463.3	3715.9	3316.28	2422.01	2064.64	2006.77	3789.4
463.25	3844.64	3392.2	1922.62	2326.33	1918.69	1938.51	1904.3	3881.17		463.25	4496.79	4174.71	2359.33	2701.83	2331	2344.14	2319.78	4631.89		463.25	3696.8	3350.42	2403.42	2057.23	2002.11	3806.84
463.2	3879.49	3416.37	1914.72	2300.67	1913.01	1929.01	1897.83	3882.47		463.2	4508.01	4218.4	2350.88	2678.04	2325.94	2336.12	2314.18	4652.66		463.2	3752.4	3384.27	2384.51	2049.86	1997.38	3823.88
463.15	3842.85	3438.06	1906.93	2275.45	1907.39	1919.77	1891.38	3882.09		463.15	4422.47	4259.46	2342.53	2654.54	2320.82	2328.22	2308.5	4671.58		463.15	3805.97	3417.68	2365.4	2042.55	1992.61	3840.41
463.1	3803.09	3457.1	1899.25	2250.73	1901.83	1910.77	1884.94	3879.91		463.1	4421.93	4297.59	2334.28	2631.39	2315.68	2320.47	2302.76	4688.38		463.1	3920.46	3450.41	2346.14	2035.26	1987.76	3856.3
463.05	3827.29	3473.35	1891.66	2226.51	1896.33	1901.98	1878.51	3875.78		463.05	4473.09	4332.5	2326.13	2608.64	2310.51	2312.84	2296.96	4702.78		463.05	3937.43	3482.23	2326.78	2028	1982.83	3871.36
463	3813.65	3486.69	1884.15	2202.82	1890.88	1893.39	1872.08	3869.6		463	4578.42	4363.91	2318.08	2586.31	2305.33	2305.32	2291.11	4714.53		463	3881.64	3512.92	2307.4	2020.77	1977.83	3885.43
462.95	3795.9	3497.03	1876.73	2179.7	1885.49	1884.99	1865.66	3861.29		462.95	4662.35	4391.6	2310.12	2564.45	2300.12	2297.91	2285.2	4723.41		462.95	3772.28	3542.25	2288.1	2013.6	1972.8	3898.36
462.9	3808.77	3504.29	1869.39	2157.13	1880.16	1876.74	1859.24	3850.77		462.9	4609.51	4415.36	2302.23	2543.07	2294.9	2290.58	2279.23	4729.21		462.9	3876.87	3569.97	2268.91	2006.47	1967.71	3909.93
462.85	3790.36	3508.45	1862.09	2135.13	1874.88	1868.64	1852.8	3838		462.85	4641.4	4435.04	2294.41	2522.18	2289.67	2283.32	2273.21	4731.79		462.85	3894.05	3595.8	2249.87	1999.36	1962.56	3919.91
462.8	3750.71	3509.5	1854.85	2113.71	1869.66	1860.68	1846.36	3822.98		462.8	4685.44	4450.5	2286.62	2501.75	2284.38	2276.09	2267.09	4731		462.8	3929.51	3619.51	2231.05	1992.3	1957.37	3928.12
462.75	3729.71	3507.51	1847.69	2092.88	1864.52	1852.86	1839.92	3805.76		462.75	4649.13	4461.71	2278.86	2481.8	2279.05	2268.88	2260.87	4726.81		462.75	3807.16	3640.87	2212.49	1985.31	1952.16	3934.36
462.7	3793.01	3502.55	1840.6	2072.65	1859.47	1845.18	1833.51	3786.42		462.7	4693.7	4468.73	2271.13	2462.36	2273.71	2261.71	2254.6	4719.26		462.7	3874.08	3659.69	2194.28	1978.41	1946.97	3938.44
462.65	3860.79	3494.35	1833.57	2053.01	1854.51	1837.62	1827.1	3764.65		462.65	4710.18	4471.69	2263.5	2443.48	2268.4	2254.6	2248.3	4708.47		462.65	3955.77	3675.71	2176.39	1971.57	1941.75	3940.16
462.6	3807.25	3482.58	1826.6	2033.95	1849.64	1830.18	1820.71	3740.12		462.6	4763.25	4470.78	2255.96	2425.17	2263.17	2247.59	2242.02	4694.62		462.6	3924.29	3688.7	2158.82	1964.74	1936.48	3939.3
462.55	3700.88	3467.3	1819.72	2015.49	1844.9	1822.87	1814.35	3712.88		462.55	4770.13	4466.23	2248.53	2407.42	2258.01	2240.66	2235.73	4677.92		462.55	3940.99	3698.53	2141.62	1957.96	1931.19	3935.73
462.5	3689.33	3448.6	1812.92	1997.62	1840.29	1815.69	1808.03	3682.98		462.5	4671.04	4457.18	2241.19	2390.25	2252.93	2233.82	2229.47	4657.49		462.5	3838.42	3705.09	2124.82	1951.26	1925.89	3929.38
462.45	3727.59	3426.56	1806.21	1980.35	1835.83	1808.64	1801.77	3650.5		462.45	4604.73	4442.63	2234	2373.68	2247.98	2227.1	2223.27	4632.33		462.45	3902.02	3708.31	2108.45	1944.63	1920.61	3920.16
462.4	3693.26	3401.32	1799.61	1963.67	1831.55	1801.74	1795.58	3615.57		462.4	4554.68	4422.67	2226.94	2357.7	2243.17	2220.5	2217.12	4602.5		462.4	3964.7	3708.11	2092.47	1938.04	1915.31	3908
462.35	3627.47	3373.05	1793.15	1947.6	1827.48	1795.01	1789.49	3578.32		462.35	4537.52	4397.46	2220.03	2342.32	2238.54	2214.03	2211.06	4568.14		462.35	3918.9	3704.47	2076.89	1931.48	1909.98	3892.89
462.3	3582.05	3341.92	1786.83	1932.15	1823.64	1788.46	1783.52	3538.92		462.3	4492.93	4367.21	2213.3	2327.54	2234.09	2207.71	2205.1	4529.45		462.3	3843.04	3697.01	2061.76	1925.01	1904.66	3874.44
462.25	3511.25	3308.1	1780.67	1917.29	1820.05	1782.08	1777.67	3497.52		462.25	4378.57	4332.19	2206.75	2313.38	2229.87	2201.56	2199.27	4486.65		462.25	3820.88	3685.34	2047.1	1918.64	1899.41	3852.27
462.2	3418.5	3271.77	1774.63	1903	1816.69	1775.86	1771.92	3454.28		462.2	4335.41	4292.66	2200.39	2299.81	2225.89	2195.57	2193.57	4440.03		462.2	3854.99	3669.53	2032.91	1912.37	1894.19	3826.43
462.15	3391.04	3233.15	1768.74	1889.27	1813.59	1769.81	1766.29	3409.4		462.15	4262.96	4248.91	2194.18	2286.8	2222.11	2189.72	2187.97	4389.83		462.15	3940.11	3649.68	2019.16	1906.17	1889	3797.01
462.1	3393.35	3192.48	1763.03	1876.13	1810.79	1763.95	1760.82	3363.12		462.1	4210.87	4201.28	2188.11	2274.32	2218.55	2183.99	2182.47	4336.39		462.1	3820.66	3625.99	2005.87	1900.08	1883.86	3764.23
462.05	3356.13	3150.01	1757.51	1863.57	1808.32	1758.3	1755.51	3315.66		462.05	4162.07	4150.14	2182.19	2262.34	2215.21	2178.38	2177.06	4280.05		462.05	3636.05	3598.7	1993.03	1894.09	1878.77	3728.27
462	3299.08	3105.95	1752.17	1851.57	1806.18	1752.85	1750.37	3267.24		462	4159.81	4095.88	2176.42	2250.87	2212.11	2172.91	2171.75	4221.18		462	3725.41	3568.08	1980.68	1888.24	1873.78	3689.43
461.95	3218.82	3060.53	1747.01	1840.11	1804.38	1747.59	1745.39	3218.06		461.95	4177.58	4038.89	2170.78	2239.89	2209.27	2167.55	2166.55	4160.18		461.95	3695.45	3534.39	1968.78	1882.5	1868.86	3647.95
461.9	3148.04	3013.96	1742	1829.14	1802.89	1742.49	1740.54	3168.32		461.9	4150.82	3979.55	2165.28	2229.36	2206.67	2162.31	2161.44	4097.4		461.9	3624.71	3497.9	1957.28	1876.84	1863.97	3604.08
461.85	3076.88	2966.44	1737.12	1818.63	1801.72	1737.54	1735.81	3118.22		461.85	4083.38	3918.28	2159.91	2219.28	2204.34	2157.19	2156.44	4033.26		461.85	3694.15	3458.97	1946.24	1871.31	1859.18	3558.17
461.8	3004.44	2918.22	1732.38	1808.59	1800.89	1732.73	1731.2	3067.99		461.8	4043.99	3855.45	2154.68	2209.63	2202.3	2152.18	2151.53	3968.11		461.8	3484.17	3417.98	1935.68	1865.95	1854.52	3510.58
461.75	2996.86	2869.55	1727.81	1799.01	1800.44	1728.11	1726.76	3017.9		461.75	3999.98	3791.46	2149.58	2200.4	2200.55	2147.3	2146.74	3902.35		461.75	3497.66	3375.2	1925.53	1860.72	1849.94	3461.56
461.7	3017.98	2820.64	1723.43	1789.91	1800.4	1723.68	1722.48	2968.14		461.7	3927.63	3726.67	2144.64	2191.59	2199.14	2142.55	2142.07	3836.33		461.7	3616.9	3330.92	1915.77	1855.58	1845.43	3411.41
461.65	2988.14	2771.71	1719.22	1781.26	1800.79	1719.43	1718.37	2918.92		461.65	3830.47	3661.45	2139.85	2183.19	2198.08	2137.94	2137.53	3770.41		461.65	3447.02	3285.55	1906.48	1850.64	1841.08	3360.51
461.6	2901.09	2722.94	1715.18	1773.04	1801.6	1715.35	1714.42	2870.43		461.6	3791.1	3596.12	2135.22	2175.2	2197.39	2133.48	2133.12	3704.91		461.6	3314.64	3239.35	1897.6	1845.85	1836.85	3309.1
461.55	2808.5	2674.49	1711.3	1765.23	1802.86	1711.44	1710.62	2822.84		461.55	3695.18	3530.99	2130.77	2167.61	2197.12	2129.19	2128.88	3640.15		461.55	3445	3192.56	1889.1	1841.17	1832.71	3257.41
461.5	2744.15	2626.53	1707.56	1757.8	1804.55	1707.67	1706.95	2776.31		461.5	3581.41	3466.34	2126.49	2160.41	2197.27	2125.06	2124.79	3576.4		461.5	3290.72	3145.49	1881	1836.67	1828.71	3205.74
461.45	2687.22	2579.19	1703.93	1750.7	1806.69	1704.02	1703.39	2730.98		461.45	3548.84	3402.42	2122.38	2153.59	2197.86	2121.08	2120.85	3513.91		461.45	3046.78	3098.32	1873.25	1832.27	1824.79	3154.26
461.4	2643.17	2532.61	1700.43	1743.95	1809.3	1700.5	1699.95	2687		461.4	3547.47	3339.44	2118.44	2147.12	2198.91	2117.26	2117.07	3452.91		461.4	3145.15	3051.3	1865.85	1828.02	1820.99	3103.2
461.35	2608.93	2486.96	1697.06	1737.53	1812.41	1697.12	1696.63	2644.55		461.35	3426.55	3277.62	2114.67	2141.01	2200.45	2113.6	2113.44	3393.61		461.35	3212.8	3004.67	1858.84	1823.95	1817.34	3052.78
461.3	2593.92	2442.33	1693.84	1731.45	1816.07	1693.88	1693.46	2603.74		461.3	3373.97	3217.12	2111.07	2135.24	2202.5	2110.1	2109.96	3336.19		461.3	3075.83	2958.57	1852.18	1820.03	1813.82	3003.13
461.25	2591.7	2398.82	1690.73	1725.65	1820.26	1690.76	1690.39	2564.68		461.25	3364.68	3158.11	2107.63	2129.79	2205.09	2106.76	2106.64	3280.82		461.25	3115.56	2913.13	1845.85	1816.25	1810.42	2954.38
461.2	2575.73	2356.5	1687.71	1720.13	1825.02	1687.74	1687.41	2527.45		461.2	3310.53	3100.67	2104.35	2124.64	2208.22	2103.56	2103.45	3227.62		461.2	2974.98	2868.49	1839.84	1812.62	1807.15	2906.65
461.15	2531.48	2315.43	1684.79	1714.87	1830.36	1684.81	1684.53	2492.16		461.15	3223.17	3044.89	2101.16	2119.74	2211.88	2100.45	2100.36	3176.66		461.15	2928.55	2824.77	1834.15	1809.14	1804.01	2860.04
461.1	2502.5	2275.68	1681.95	1709.83	1836.3	1681.96	1681.71	2458.87		461.1	3131.58	2990.85	2098.08	2115.07	2216.1	2097.44	2097.37	3128.07		461.1	2852.15	2781.99	1828.7	1805.74	1800.93	2814.57
461.05	2507.73	2237.28	1679.18	1705.01	1842.89	1679.18	1678.97	2427.67		461.05	3083.84	2938.65	2095.13	2110.65	2220.94	2094.56	2094.5	3081.94		461.05	2820.46	2740.25	1823.51	1802.45	1797.94	2770.33
461	2454.2	2200.27	1676.47	1700.4	1850.15	1676.47	1676.29	2398.62		461	3088.12	2888.31	2092.3	2106.46	2226.41	2091.78	2091.73	3038.35		461	2868.72	2699.65	1818.59	1799.3	1795.08	2727.39
460.95	2416.86	2164.7	1673.85	1695.99	1858.15	1673.85	1673.69	2371.8		460.95	3146.87	2839.87	2089.57	2102.49	2232.56	2089.1	2089.06	2997.35		460.95	2739.44	2660.18	1813.9	1796.25	1792.29	2685.75
460.9	2412.12	2130.6	1671.32	1691.8	1866.96	1671.32	1671.18	2347.3		460.9	3103.76	2793.37	2086.95	2098.73	2239.42	2086.54	2086.5	2959		460.9	2741.39	2621.91	1809.47	1793.33	1789.62	2645.46
460.85	2385.17	2097.99	1668.89	1687.82	1876.62	1668.88	1668.76	2325.15		460.85	2999.54	2748.8	2084.45	2095.17	2247.02	2084.07	2084.04	2923.33		460.85	2729.91	2584.85	1805.26	1790.52	1787.05	2606.53
460.8	2356.74	2066.83	1666.52	1684.01	1887.16	1666.51	1666.41	2305.4		460.8	2948.8	2706.15	2082.04	2091.79	2255.42	2081.71	2081.68	2890.38		460.8	2684.88	2548.98	1801.23	1787.79	1784.54	2568.92
460.75	2307.49	2037.13	1664.22	1680.37	1898.65	1664.21	1664.12	2288.09		460.75	2917.03	2665.4	2079.72	2088.58	2264.62	2079.42	2079.4	2860.14		460.75	2715.46	2514.28	1797.37	1785.12	1782.08	2532.62
460.7	2249.69	2008.88	1662	1676.9	1911.17	1661.99	1661.92	2273.28		460.7	2868.82	2626.51	2077.46	2085.51	2274.67	2077.2	2077.18	2832.63		460.7	2602.06	2480.78	1793.68	1782.52	1779.68	2497.62
460.65	2246.07	1982.04	1659.85	1673.58	1924.76	1659.84	1659.77	2261		460.65	2847.05	2589.49	2075.31	2082.61	2285.64	2075.08	2075.06	2807.89		460.65	2542.16	2448.48	1790.18	1780.03	1777.37	2463.94
460.6	2274.08	1956.59	1657.74	1670.4	1939.5	1657.73	1657.67	2251.27		460.6	2783.33	2554.32	2073.28	2079.9	2297.62	2073.07	2073.06	2785.96		460.6	2654.05	2417.37	1786.84	1777.62	1775.14	2431.55
460.55	2260.78	1932.49	1655.69	1667.35	1955.46	1655.68	1655.63	2244.16		460.55	2788.6	2520.94	2071.35	2077.34	2310.61	2071.16	2071.15	2766.81		460.55	2633.89	2387.43	1783.69	1775.32	1773.01	2400.44
460.5	2229.17	1909.71	1653.68	1664.41	1972.72	1653.67	1653.63	2239.69		460.5	2774.11	2489.28	2069.48	2074.91	2324.66	2069.32	2069.31	2750.42		460.5	2535.25	2358.62	1780.67	1773.09	1770.93	2370.54
460.45	2220.8	1888.19	1651.71	1661.58	1991.36	1651.7	1651.66	2237.89		460.45	2647.22	2459.28	2067.68	2072.58	2339.79	2067.53	2067.52	2736.77		460.45	2444.02	2330.94	1777.81	1770.94	1768.93	2341.84
460.4	2224.05	1867.89	1649.75	1658.83	2011.43	1649.74	1649.71	2238.79		460.4	2623.41	2430.87	2065.92	2070.35	2356.05	2065.78	2065.78	2725.85		460.4	2412.98	2304.37	1775.12	1768.91	1767.03	2314.35
460.35	2214.39	1848.72	1647.79	1656.13	2033	1647.78	1647.75	2242.4		460.35	2684.99	2404.01	2064.2	2068.2	2373.47	2064.09	2064.08	2717.64		460.35	2331.51	2278.88	1772.58	1766.97	1765.21	2288
460.3	2216.03	1830.65	1645.81	1653.47	2056.15	1645.8	1645.78	2248.76		460.3	2674.48	2378.63	2062.53	2066.14	2392.09	2062.43	2062.43	2712.12		460.3	2474.85	2254.38	1770.14	1765.08	1763.44	2262.72
460.25	2221.87	1813.63	1643.83	1650.85	2080.95	1643.82	1643.8	2257.88		460.25	2710.1	2354.66	2060.88	2064.14	2411.92	2060.79	2060.79	2709.23		460.25	2333.79	2230.89	1767.82	1763.26	1761.73	2238.51
460.2	2233.39	1797.62	1641.84	1648.28	2107.47	1641.83	1641.81	2269.78		460.2	2715.15	2332.04	2059.25	2062.18	2432.96	2059.17	2059.17	2708.93		460.2	2259.26	2208.37	1765.63	1761.52	1760.1	2215.32
460.15	2260.69	1782.55	1639.82	1645.72	2135.71	1639.81	1639.8	2284.42		460.15	2650.57	2310.7	2057.62	2060.25	2455.2	2057.55	2057.55	2711.12		460.15	2261.7	2186.81	1763.56	1759.87	1758.54	2193.14
460.1	2273.3	1768.35	1637.75	1643.15	2165.68	1637.74	1637.73	2301.76		460.1	2653.01	2290.56	2055.99	2058.35	2478.59	2055.92	2055.92	2715.73		460.1	2340.24	2166.13	1761.59	1758.28	1757.04	2171.91
460.05	2272.68	1754.96	1635.61	1640.56	2197.33	1635.61	1635.6	2321.68		460.05	2680.67	2271.58	2054.33	2056.46	2503.07	2054.28	2054.28	2722.61		460.05	2361.03	2146.3	1759.69	1756.72	1755.58	2151.57
460	2275.57	1742.34	1633.42	1637.94	2230.57	1633.41	1633.4	2344.07		460	2724.06	2253.66	2052.65	2054.56	2528.53	2052.61	2052.6	2731.59		460	2312.25	2127.29	1757.87	1755.21	1754.14	2132.08
459.95	2306.49	1730.41	1631.14	1635.28	2265.24	1631.13	1631.13	2368.7		459.95	2731.16	2236.77	2050.94	2052.65	2554.81	2050.9	2050.9	2742.48		459.95	2195.77	2109.08	1756.14	1753.76	1752.77	2113.44
459.9	2373.17	1719.12	1628.75	1632.53	2301.09	1628.75	1628.74	2395.27		459.9	2667.46	2220.86	2049.21	2050.74	2581.71	2049.17	2049.17	2755.01		459.9	2203.57	2091.63	1754.47	1752.35	1751.43	2095.6
459.85	2410.35	1708.41	1626.26	1629.71	2337.76	1626.26	1626.25	2423.39		459.85	2683.55	2205.85	2047.43	2048.8	2608.96	2047.4	2047.4	2768.84		459.85	2255.5	2074.9	1752.85	1750.96	1750.1	2078.5
459.8	2414.97	1698.25	1623.66	1626.81	2374.81	1623.65	1623.65	2452.57		459.8	2801.21	2191.67	2045.59	2046.82	2636.17	2045.56	2045.56	2783.56		459.8	2179.1	2058.85	1751.28	1749.6	1748.8	2062.12
459.75	2473.62	1688.58	1620.95	1623.82	2411.65	1620.94	1620.94	2482.18		459.75	2794.51	2178.28	2043.7	2044.79	2662.95	2043.67	2043.67	2798.71		459.75	2225.85	2043.49	1749.79	1748.29	1747.55	2046.46
459.7	2554.26	1679.38	1618.13	1620.74	2447.56	1618.13	1618.12	2511.45		459.7	2782.16	2165.66	2041.76	2042.74	2688.81	2041.74	2041.74	2813.75		459.7	2171.56	2028.8	1748.37	1747.04	1746.35	2031.49
459.65	2584.95	1670.61	1615.21	1617.59	2481.71	1615.21	1615.21	2539.51		459.65	2880.72	2153.75	2039.8	2040.67	2713.22	2039.78	2039.78	2828.1		459.65	2174.61	2014.72	1746.99	1745.81	1745.18	2017.16
459.6	2597.44	1662.26	1612.21	1614.38	2513.17	1612.21	1612.21	2565.4		459.6	2922.02	2142.53	2037.81	2038.58	2735.56	2037.79	2037.79	2841.11		459.6	2159.38	2001.21	1745.64	1744.6	1744.01	2003.42
459.55	2610.98	1654.3	1609.15	1611.12	2540.94	1609.15	1609.14	2588.07		459.55	2862.4	2131.92	2035.77	2036.46	2755.22	2035.75	2035.75	2852.11		459.55	2104.87	1988.28	1744.34	1743.42	1742.88	1990.28
459.5	2618.06	1646.7	1606.02	1607.81	2564.03	1606.02	1606.02	2606.51		459.5	2838.3	2121.91	2033.69	2034.3	2771.62	2033.68	2033.68	2860.48		459.5	2150.18	1975.92	1743.11	1742.31	1741.8	1977.73
459.45	2582.52	1639.45	1602.83	1604.46	2581.52	1602.83	1602.83	2619.77		459.45	2832.64	2112.47	2031.6	2032.15	2784.28	2031.59	2031.59	2865.72		459.45	2205.07	1964.09	1741.93	1741.23	1740.76	1965.73
459.4	2546.51	1632.51	1599.6	1601.08	2592.69	1599.6	1599.6	2627.09		459.4	2836.05	2103.56	2029.5	2029.98	2792.83	2029.49	2029.49	2867.41		459.4	2146.12	1952.76	1740.8	1740.18	1739.75	1954.25
459.35	2570.3	1625.9	1596.36	1597.7	2597.09	1596.36	1596.36	2627.98		459.35	2858.22	2095.15	2027.38	2027.8	2797.07	2027.37	2027.37	2865.3		459.35	2037.08	1941.93	1739.71	1739.17	1738.77	1943.28
459.3	2593.91	1619.61	1593.13	1594.34	2594.41	1593.13	1593.12	2622.12		459.3	2822.71	2087.23	2025.26	2025.64	2797.03	2025.25	2025.25	2859.41		459.3	2024.97	1931.58	1738.68	1738.21	1737.84	1932.8
459.25	2585.3	1613.63	1589.92	1591.02	2583.5	1589.92	1589.92	2608.32		459.25	2815.82	2079.78	2023.16	2023.5	2791.56	2023.16	2023.16	2848.54		459.25	2027.34	1921.67	1737.68	1737.27	1736.93	1922.77
459.2	2589.26	1607.96	1586.75	1587.75	2564.42	1586.75	1586.75	2586.64		459.2	2855.95	2072.76	2021.08	2021.38	2779.52	2021.07	2021.07	2831.52		459.2	2087.23	1912.19	1736.72	1736.37	1736.05	1913.18
459.15	2568.76	1602.6	1583.65	1584.55	2537.94	1583.65	1583.65	2557.79		459.15	2845.63	2066.17	2019.03	2019.29	2761.35	2019.02	2019.02	2808.76		459.15	2008.5	1903.12	1735.8	1735.49	1735.2	1904.01
459.1	2518.5	1597.52	1580.62	1581.43	2505.05	1580.62	1580.62	2522.77		459.1	2818.85	2059.96	2017.01	2017.24	2737.73	2017	2017	2780.93		459.1	1983.97	1894.46	1734.93	1734.66	1734.39	1895.26
459.05	2483.68	1592.71	1577.65	1578.39	2466.94	1577.65	1577.65	2482.74		459.05	2832.95	2054.14	2015.03	2015.23	2709.52	2015.02	2015.02	2748.85		459.05	2051.64	1886.17	1734.08	1733.86	1733.61	1886.89
459	2440.86	1588.17	1574.76	1575.43	2424.89	1574.76	1574.76	2438.96		459	2779.62	2048.69	2013.11	2013.29	2677.69	2013.11	2013.11	2713.46		459	1982.48	1878.22	1733.25	1733.06	1732.83	1878.87
458.95	2360.22	1583.89	1571.98	1572.58	2380.17	1571.98	1571.98	2392.68		458.95	2685.9	2043.6	2011.25	2011.41	2643.2	2011.25	2011.25	2675.71		458.95	2003.36	1870.61	1732.44	1732.28	1732.07	1871.2
458.9	2313.3	1579.89	1569.32	1569.86	2333.94	1569.32	1569.32	2345.06		458.9	2677.56	2038.82	2009.45	2009.59	2606.97	2009.45	2009.45	2636.49		458.9	2034.76	1863.32	1731.66	1731.52	1731.32	1863.85
458.85	2305.6	1576.17	1566.79	1567.28	2287.23	1566.79	1566.79	2297.1		458.85	2639.86	2034.38	2007.72	2007.85	2569.88	2007.72	2007.72	2596.67		458.85	2051.03	1856.34	1730.89	1730.77	1730.59	1856.82
458.8	2275.95	1572.71	1564.41	1564.85	2240.88	1564.41	1564.41	2249.62		458.8	2579.4	2030.26	2006.09	2006.2	2532.67	2006.09	2006.09	2556.95		458.8	1994.27	1849.67	1730.15	1730.06	1729.89	1850.1
458.75	2210.15	1569.5	1562.15	1562.55	2195.54	1562.15	1562.15	2203.29		458.75	2541.56	2026.45	2004.55	2004.65	2495.95	2004.55	2004.55	2517.94		458.75	1944.5	1843.27	1729.43	1729.35	1729.19	1843.66
458.7	2148.7	1566.52	1560.03	1560.38	2151.73	1560.03	1560.03	2158.57		458.7	2570.91	2022.94	2003.13	2003.21	2460.2	2003.13	2003.13	2480.1		458.7	1952.18	1837.14	1728.71	1728.65	1728.51	1837.49
458.65	2096.44	1563.76	1558.03	1558.35	2109.79	1558.03	1558.03	2115.84		458.65	2495.71	2019.73	2001.81	2001.88	2425.79	2001.81	2001.81	2443.79		458.65	2005.07	1831.27	1728.02	1727.96	1727.83	1831.59
458.6	2070.48	1561.19	1556.15	1556.44	2069.95	1556.15	1556.15	2075.28		458.6	2432.09	2016.77	2000.57	2000.64	2392.94	2000.57	2000.57	2409.2		458.6	1901.22	1825.64	1727.33	1727.29	1727.17	1825.92
458.55	2056.86	1558.8	1554.36	1554.62	2032.32	1554.36	1554.36	2037.02		458.55	2407.63	2014.05	1999.43	1999.49	2361.83	1999.43	1999.43	2376.51		458.55	1951.24	1820.24	1726.64	1726.61	1726.5	1820.49
458.5	2020.21	1556.58	1552.68	1552.91	1996.98	1552.68	1552.68	2001.11		458.5	2336.14	2011.59	1998.4	1998.45	2332.56	1998.4	1998.4	2345.8		458.5	2002.41	1815.08	1725.99	1725.97	1725.86	1815.31
458.45	1982.04	1554.55	1551.12	1551.33	1963.93	1551.12	1551.12	1967.57		458.45	2297.54	2009.34	1997.45	1997.49	2305.15	1997.45	1997.45	2317.08		458.45	1918.82	1810.15	1725.36	1725.34	1725.25	1810.35
458.4	1975.38	1552.67	1549.67	1549.85	1933.12	1549.67	1549.67	1936.31		458.4	2314.24	2007.29	1996.59	1996.62	2279.6	1996.59	1996.59	2290.34		458.4	1978.77	1805.41	1724.73	1724.72	1724.63	1805.6
458.35	1971.16	1550.94	1548.31	1548.48	1904.45	1548.31	1548.31	1907.25		458.35	2268.3	2005.45	1995.82	1995.85	2255.86	1995.82	1995.82	2265.53		458.35	2013.48	1800.88	1724.12	1724.11	1724.03	1801.04
458.3	1918.69	1549.34	1547.04	1547.18	1877.82	1547.04	1547.04	1880.27		458.3	2176.49	2003.77	1995.12	1995.15	2233.86	1995.12	1995.12	2242.55		458.3	1931.63	1796.56	1723.54	1723.53	1723.46	1796.7
458.25	1844.15	1547.84	1545.83	1545.96	1853.1	1545.83	1545.83	1855.24		458.25	2189.87	2002.24	1994.47	1994.49	2213.51	1994.47	1994.47	2221.31		458.25	1884.82	1792.42	1722.97	1722.97	1722.9	1792.55
458.2	1828.64	1546.44	1544.69	1544.81	1830.18	1544.69	1544.69	1832.05		458.2	2171.98	2000.86	1993.89	1993.91	2194.72	1993.89	1993.89	2201.72		458.2	1959.72	1788.45	1722.41	1722.41	1722.35	1788.57
458.15	1818.36	1545.15	1543.62	1543.72	1808.94	1543.62	1543.62	1810.58		458.15	2160.01	1999.62	1993.36	1993.38	2177.41	1993.36	1993.36	2183.68		458.15	1882.51	1784.68	1721.89	1721.89	1721.84	1784.79
458.1	1816.75	1543.95	1542.62	1542.71	1789.28	1542.62	1542.62	1790.7		458.1	2193.5	1998.5	1992.9	1992.91	2161.48	1992.9	1992.9	2167.1		458.1	1867.57	1781.1	1721.4	1721.41	1721.36	1781.19
458.05	1823.6	1542.83	1541.68	1541.76	1771.07	1541.68	1541.68	1772.31		458.05	2202.02	1997.51	1992.49	1992.51	2146.84	1992.49	1992.49	2151.87		458.05	1849.86	1777.68	1720.94	1720.95	1720.9	1777.76
458	1810.39	1541.8	1540.8	1540.87	1754.21	1540.8	1540.8	1755.29		458	2122.68	1996.62	1992.13	1992.14	2133.4	1992.13	1992.13	2137.89		458	1900.86	1774.43	1720.51	1720.52	1720.48	1774.51
457.95	1778.62	1540.84	1539.96	1540.03	1738.58	1539.96	1539.96	1739.52		457.95	2071.44	1995.81	1991.8	1991.81	2121.04	1991.8	1991.8	2125.06		457.95	1845.54	1771.32	1720.1	1720.1	1720.07	1771.39
457.9	1745.79	1539.92	1539.17	1539.22	1724.09	1539.17	1539.17	1724.9		457.9	2043.32	1995.09	1991.51	1991.52	2109.7	1991.51	1991.51	2113.29		457.9	1793.68	1768.33	1719.66	1719.67	1719.64	1768.39
457.85	1742.95	1539.05	1538.4	1538.45	1710.64	1538.4	1538.4	1711.34		457.85	2059.15	1994.43	1991.24	1991.25	2099.3	1991.24	1991.24	2102.49		457.85	1850.56	1765.49	1719.26	1719.27	1719.24	1765.54
457.8	1765.22	1538.22	1537.66	1537.7	1698.14	1537.66	1537.66	1698.75		457.8	2071.99	1993.83	1990.99	1991	2089.74	1990.99	1990.99	2092.59		457.8	1883.98	1762.77	1718.88	1718.89	1718.86	1762.82
457.75	1755.44	1537.41	1536.93	1536.97	1686.51	1536.93	1536.93	1687.04		457.75	2027.03	1993.29	1990.76	1990.76	2080.96	1990.76	1990.76	2083.5		457.75	1887.13	1760.16	1718.48	1718.49	1718.47	1760.2
457.7	1717.02	1536.63	1536.21	1536.25	1675.68	1536.21	1536.21	1676.14		457.7	2034.79	1992.79	1990.54	1990.55	2072.92	1990.54	1990.54	2075.18		457.7	1938.93	1757.66	1718.1	1718.11	1718.09	1757.7
457.65	1709.77	1535.88	1535.52	1535.55	1665.6	1535.52	1535.52	1666		457.65	2067.75	1992.34	1990.34	1990.35	2065.54	1990.34	1990.34	2067.55		457.65	1824.54	1755.29	1717.75	1717.76	1717.73	1755.33
457.6	1733.26	1535.16	1534.85	1534.88	1656.22	1534.85	1534.85	1656.56		457.6	2095.92	1991.94	1990.16	1990.17	2058.78	1990.16	1990.16	2060.56		457.6	1828.6	1753.01	1717.38	1717.39	1717.37	1753.04
457.55	1765.81	1534.48	1534.21	1534.24	1647.49	1534.21	1534.21	1647.78		457.55	2102.7	1991.58	1990	1990	2052.58	1990	1990	2054.16		457.55	1885.28	1750.81	1717.01	1717.02	1717	1750.84
457.5	1770.16	1533.83	1533.6	1533.62	1639.35	1533.6	1533.6	1639.6		457.5	2120.35	1991.25	1989.86	1989.86	2046.91	1989.86	1989.86	2048.31		457.5	1810.78	1748.69	1716.63	1716.64	1716.62	1748.71
457.45	1729.02	1533.22	1533.02	1533.04	1631.76	1533.02	1533.02	1631.98		457.45	2055.01	1990.97	1989.73	1989.73	2041.72	1989.73	1989.73	2042.96		457.45	1784.79	1746.63	1716.23	1716.24	1716.22	1746.66
457.4	1671.5	1532.65	1532.48	1532.5	1624.7	1532.48	1532.48	1624.89		457.4	1980.28	1990.7	1989.61	1989.61	2036.96	1989.61	1989.61	2038.06		457.4	1874.88	1744.67	1715.84	1715.85	1715.84	1744.69
457.35	1650.13	1532.11	1531.97	1531.98	1618.12	1531.97	1531.97	1618.28		457.35	1971.22	1990.45	1989.48	1989.48	2032.6	1989.48	1989.48	2033.57		457.35	1823.77	1742.8	1715.48	1715.48	1715.47	1742.82
457.3	1655.27	1531.6	1531.48	1531.49	1611.98	1531.48	1531.48	1612.11		457.3	1982.77	1990.22	1989.37	1989.37	2028.6	1989.37	1989.37	2029.46		457.3	1889.12	1740.98	1715.08	1715.09	1715.08	1741
457.25	1646.38	1531.11	1531	1531.01	1606.23	1531	1531	1606.34		457.25	2003.2	1990.04	1989.28	1989.28	2024.96	1989.28	1989.28	2025.72		457.25	1952.4	1739.22	1714.68	1714.68	1714.67	1739.23
457.2	1616.91	1530.62	1530.54	1530.55	1600.84	1530.54	1530.54	1600.94		457.2	1996.36	1989.88	1989.22	1989.22	2021.65	1989.22	1989.22	2022.32		457.2	1839.1	1737.53	1714.28	1714.29	1714.28	1737.54
457.15	1604.83	1530.16	1530.08	1530.09	1595.8	1530.08	1530.08	1595.88		457.15	2045.99	1989.77	1989.19	1989.19	2018.65	1989.19	1989.19	2019.24		457.15	1850.88	1735.91	1713.9	1713.9	1713.89	1735.92
457.1	1634.7	1529.7	1529.64	1529.64	1591.07	1529.64	1529.64	1591.14		457.1	2014.51	1989.08	1988.56	1988.56	2015.31	1988.56	1988.56	2015.82		457.1	1921.77	1734.36	1713.51	1713.52	1713.51	1734.37
457.05	1686.99	1529.24	1529.18	1529.19	1586.62	1529.18	1529.18	1586.68		457.05	1973.59	1988.76	1988.3	1988.3	2012.57	1988.3	1988.3	2013.03		457.05	1890.87	1732.89	1713.15	1713.15	1713.15	1732.9
457	1727.3	1528.76	1528.71	1528.72	1582.42	1528.71	1528.71	1582.47		457	2011.03	1987.69	1987.29	1987.29	2009.3	1987.29	1987.29	2009.7		457	1832.61	1731.48	1712.8	1712.8	1712.79	1731.49
456.95	1723.93	1528.28	1528.24	1528.25	1578.46	1528.24	1528.24	1578.5		456.95	1979	1986.66	1986.31	1986.31	2006.25	1986.31	1986.31	2006.6		456.95	1770.12	1730.13	1712.45	1712.46	1712.45	1730.14
456.9	1696.6	1527.82	1527.78	1527.79	1574.73	1527.78	1527.78	1574.77		456.9	1923.11	1985.66	1985.35	1985.35	2003.41	1985.35	1985.35	2003.72		456.9	1775.96	1728.88	1712.15	1712.15	1712.15	1728.89
456.85	1693.24	1527.35	1527.32	1527.33	1571.23	1527.32	1527.32	1571.26		456.85	1973.37	1984.04	1983.77	1983.77	2000.11	1983.77	1983.77	2000.38		456.85	1769.08	1727.69	1711.86	1711.87	1711.86	1727.7
456.8	1691.74	1526.9	1526.87	1526.88	1567.92	1526.87	1526.87	1567.95		456.8	2027.79	1982.46	1982.22	1982.22	1997	1982.22	1982.22	1997.24		456.8	1788.2	1726.57	1711.61	1711.61	1711.61	1726.58
456.75	1655.25	1526.46	1526.44	1526.44	1564.82	1526.44	1526.44	1564.85		456.75	1965.35	1981.32	1981.11	1981.11	1994.47	1981.11	1981.11	1994.68		456.75	1851.72	1725.52	1711.37	1711.38	1711.37	1725.53
456.7	1619.73	1526.05	1526.04	1526.04	1561.92	1526.04	1526.04	1561.94		456.7	1984.21	1980.19	1980.01	1980.01	1992.07	1980.01	1980.01	1992.25		456.7	1769.42	1724.53	1711.15	1711.16	1711.15	1724.53
456.65	1598.7	1525.68	1525.66	1525.66	1559.21	1525.66	1525.66	1559.23		456.65	2035.35	1979.25	1979.09	1979.09	1989.98	1979.09	1979.09	1990.13		456.65	1769.57	1723.55	1710.91	1710.91	1710.91	1723.55
456.6	1576.07	1525.33	1525.32	1525.32	1556.69	1525.32	1525.32	1556.7		456.6	2021.63	1978.35	1978.21	1978.21	1988.03	1978.21	1978.21	1988.17		456.6	1728.8	1722.59	1710.64	1710.65	1710.64	1722.59
456.55	1564.63	1525.01	1525	1525	1554.32	1525	1525	1554.33		456.55	1954.69	1976.63	1976.51	1976.51	1985.35	1976.51	1976.51	1985.47		456.55	1828.82	1721.65	1710.37	1710.37	1710.37	1721.65
456.5	1592.95	1524.71	1524.7	1524.7	1552.1	1524.7	1524.7	1552.11		456.5	1954.63	1974.12	1974.01	1974.01	1981.97	1974.01	1974.01	1982.08		456.5	1832.75	1720.71	1710.06	1710.06	1710.06	1720.71
456.45	1615.4	1524.42	1524.41	1524.41	1550.02	1524.41	1524.41	1550.03		456.45	1976.69	1971.45	1971.36	1971.36	1978.52	1971.36	1971.36	1978.61		456.45	1935.69	1719.78	1709.72	1709.72	1709.72	1719.78
456.4	1609.52	1524.15	1524.15	1524.15	1548.08	1524.15	1524.15	1548.08		456.4	1957.72	1968.56	1968.48	1968.48	1974.92	1968.48	1968.48	1975		456.4	1830.23	1718.88	1709.39	1709.39	1709.39	1718.88
456.35	1619.67	1523.91	1523.91	1523.91	1546.27	1523.91	1523.91	1546.27		456.35	1977.44	1965.49	1965.42	1965.42	1971.2	1965.42	1965.42	1971.27		456.35	1842.29	1718.02	1709.06	1709.06	1709.06	1718.02
456.3	1643.12	1523.67	1523.67	1523.67	1544.55	1523.67	1523.67	1544.56		456.3	2017.76	1962.75	1962.69	1962.69	1967.88	1962.69	1962.69	1967.94		456.3	1892.43	1717.17	1708.71	1708.71	1708.71	1717.17
456.25	1633.49	1523.41	1523.4	1523.4	1542.91	1523.4	1523.4	1542.91		456.25	2010.47	1961.19	1961.14	1961.14	1965.79	1961.14	1961.14	1965.84		456.25	1901.07	1716.3	1708.33	1708.33	1708.33	1716.3
456.2	1563.41	1523.11	1523.11	1523.11	1541.33	1523.11	1523.11	1541.33		456.2	1951.65	1959.89	1959.84	1959.84	1964.01	1959.84	1959.84	1964.05		456.2	1836.82	1715.46	1707.94	1707.94	1707.94	1715.47
456.15	1536.07	1522.81	1522.81	1522.81	1539.82	1522.81	1522.81	1539.82		456.15	1966.18	1957.75	1957.71	1957.71	1961.44	1957.71	1957.71	1961.48		456.15	1732.78	1714.66	1707.57	1707.57	1707.57	1714.66
456.1	1603.1	1522.52	1522.51	1522.51	1538.39	1522.51	1522.51	1538.39		456.1	1971.16	1954.7	1954.67	1954.67	1958	1954.67	1954.67	1958.04		456.1	1862.83	1713.91	1707.22	1707.22	1707.22	1713.91
456.05	1661.98	1522.23	1522.23	1522.23	1537.05	1522.23	1522.23	1537.05		456.05	1885.89	1950.84	1950.81	1950.81	1953.79	1950.81	1950.81	1953.82		456.05	1880.13	1713.16	1706.86	1706.86	1706.86	1713.16
456	1651.12	1521.96	1521.95	1521.95	1535.78	1521.95	1521.95	1535.78		456	1909.37	1946.39	1946.37	1946.37	1949.03	1946.37	1946.37	1949.05		456	1812.92	1712.44	1706.5	1706.5	1706.5	1712.44

## Sheet: Figure_2b
py-RuO2:Zn_O 1s										py-RuO2_O 1s										c-RuO2_O 1s
﻿Binding energy (eV)		OL-Ti	OL-Ru	OV	OOH	H2Oads	Backgnd.	Envelope		﻿Binding energy (eV)		OL-Ti	OL-Ru	OV	OOH	H2Oads	Backgnd.	Envelope		﻿Binding energy (eV)		OL-Ru	OV	OOH	H2Oads	Backgnd.	Envelope
535.5	3077.91	2981.57	2981.57	2981.57	2983.89	3004.03	2981.57	3006.35		535.5	3451.52	3466.98	3466.98	3467	3466.98	3496.17	3466.98	3496.19		535.5	3129.49	3015.94	3015.94	3015.94	3051.48	3015.94	3051.48
535.45	3046.9	2981.39	2981.39	2981.39	2983.86	3006.38	2981.39	3008.84		535.45	3502.26	3466.79	3466.79	3466.82	3466.79	3499.54	3466.79	3499.57		535.45	3081.19	3015.75	3015.75	3015.75	3054.91	3015.75	3054.91
535.4	3015.66	2981.21	2981.21	2981.21	2983.84	3008.98	2981.21	3011.6		535.4	3558.7	3466.61	3466.61	3466.64	3466.61	3503.29	3466.61	3503.32		535.4	3106.85	3015.56	3015.56	3015.56	3058.66	3015.56	3058.66
535.35	3030.84	2981.04	2981.04	2981.04	2983.83	3011.85	2981.04	3014.64		535.35	3563.76	3466.42	3466.42	3466.47	3466.42	3507.46	3466.42	3507.5		535.35	3124.69	3015.35	3015.35	3015.35	3062.73	3015.35	3062.73
535.3	3068.82	2980.86	2980.86	2980.86	2983.83	3015	2980.86	3017.98		535.3	3590.22	3466.24	3466.24	3466.3	3466.24	3512.09	3466.24	3512.14		535.3	3135.57	3015.13	3015.13	3015.13	3067.15	3015.13	3067.15
535.25	3096.76	2980.67	2980.67	2980.67	2983.85	3018.46	2980.67	3021.64		535.25	3630.96	3466.06	3466.06	3466.12	3466.06	3517.2	3466.06	3517.26		535.25	3171.49	3014.9	3014.9	3014.91	3071.95	3014.9	3071.96
535.2	3106.9	2980.48	2980.48	2980.48	2983.87	3022.25	2980.48	3025.64		535.2	3613.05	3465.85	3465.85	3465.93	3465.85	3522.81	3465.85	3522.9		535.2	3181.7	3014.66	3014.66	3014.67	3077.15	3014.66	3077.15
535.15	3111.35	2980.29	2980.29	2980.29	2983.92	3026.4	2980.29	3030.03		535.15	3579.08	3465.62	3465.62	3465.72	3465.62	3528.98	3465.62	3529.09		535.15	3245.49	3014.41	3014.41	3014.41	3082.77	3014.41	3082.78
535.1	3106.5	2980.09	2980.09	2980.09	2983.98	3030.92	2980.09	3034.81		535.1	3561.2	3465.37	3465.37	3465.5	3465.37	3535.76	3465.37	3535.89		535.1	3215.84	3014.14	3014.15	3014.15	3088.84	3014.14	3088.85
535.05	3089.18	2979.88	2979.88	2979.88	2984.06	3035.84	2979.88	3040.02		535.05	3590.68	3465.12	3465.12	3465.28	3465.12	3543.19	3465.12	3543.35		535.05	3213.31	3013.87	3013.87	3013.88	3095.38	3013.87	3095.4
535	3083.22	2979.65	2979.65	2979.65	2984.14	3041.18	2979.65	3045.67		535	3628.66	3464.86	3464.86	3465.06	3464.86	3551.33	3464.86	3551.52		535	3273.83	3013.58	3013.59	3013.6	3102.42	3013.58	3102.44
534.95	3071.88	2979.41	2979.41	2979.41	2984.24	3046.97	2979.41	3051.8		534.95	3605.07	3464.59	3464.59	3464.84	3464.59	3560.21	3464.59	3560.46		534.95	3226.25	3013.28	3013.29	3013.31	3109.99	3013.28	3110.01
534.9	3079.83	2979.15	2979.15	2979.15	2984.37	3053.23	2979.15	3058.45		534.9	3574.46	3464.32	3464.32	3464.62	3464.32	3569.91	3464.32	3570.21		534.9	3154.17	3012.98	3012.99	3013.01	3118.11	3012.98	3118.15
534.85	3126.44	2978.88	2978.88	2978.89	2984.52	3060.01	2978.88	3065.64		534.85	3606.88	3464.04	3464.04	3464.4	3464.04	3580.46	3464.04	3580.82		534.85	3178.63	3012.68	3012.69	3012.72	3126.82	3012.68	3126.86
534.8	3153.48	2978.61	2978.61	2978.61	2984.72	3067.32	2978.61	3073.42		534.8	3645.58	3463.71	3463.71	3464.15	3463.71	3591.9	3463.71	3592.34		534.8	3253.08	3012.38	3012.39	3012.43	3136.13	3012.38	3136.19
534.75	3159.07	2978.33	2978.33	2978.34	2984.95	3075.2	2978.33	3081.82		534.75	3640.44	3463.35	3463.35	3463.89	3463.35	3604.27	3463.35	3604.8		534.75	3206.11	3012.08	3012.1	3012.15	3146.08	3012.08	3146.16
534.7	3180.2	2978.04	2978.04	2978.04	2985.23	3083.66	2978.04	3090.85		534.7	3643.27	3462.97	3462.97	3463.62	3462.97	3617.64	3462.97	3618.28		534.7	3170.59	3011.78	3011.8	3011.86	3156.66	3011.78	3156.76
534.65	3173.59	2977.73	2977.73	2977.73	2985.56	3092.72	2977.73	3100.55		534.65	3722.01	3462.57	3462.57	3463.35	3462.57	3632.07	3462.57	3632.85		534.65	3212.84	3011.47	3011.5	3011.58	3167.9	3011.47	3168.04
534.6	3141.99	2977.4	2977.4	2977.4	2985.93	3102.42	2977.4	3110.96		534.6	3827.86	3462.15	3462.15	3463.09	3462.15	3647.61	3462.15	3648.55		534.6	3215.11	3011.16	3011.19	3011.3	3179.82	3011.16	3179.99
534.55	3153.26	2977.05	2977.05	2977.06	2986.37	3112.77	2977.05	3122.09		534.55	3816.96	3461.69	3461.69	3462.82	3461.69	3664.28	3461.69	3665.41		534.55	3193.04	3010.83	3010.87	3011.01	3192.41	3010.83	3192.62
534.5	3192.72	2976.7	2976.7	2976.71	2986.89	3123.8	2976.7	3134		534.5	3745.72	3461.2	3461.2	3462.56	3461.2	3682.13	3461.2	3683.49		534.5	3271.96	3010.48	3010.52	3010.7	3205.66	3010.48	3205.93
534.45	3206.67	2976.34	2976.34	2976.35	2987.5	3135.52	2976.34	3146.69		534.45	3734.28	3460.67	3460.67	3462.3	3460.68	3701.21	3460.67	3702.84		534.45	3287.97	3010.12	3010.17	3010.4	3219.59	3010.12	3219.94
534.4	3192.03	2975.98	2975.98	2975.99	2988.22	3147.95	2975.98	3160.21		534.4	3763.18	3460.12	3460.12	3462.07	3460.13	3721.54	3460.12	3723.49		534.4	3237.5	3009.74	3009.8	3010.1	3234.2	3009.74	3234.63
534.35	3174.31	2975.61	2975.61	2975.62	2989.05	3161.09	2975.61	3174.56		534.35	3835.19	3459.54	3459.54	3461.86	3459.54	3743.14	3459.54	3745.47		534.35	3319.94	3009.34	3009.42	3009.79	3249.45	3009.34	3249.99
534.3	3179.02	2975.22	2975.22	2975.24	2990	3174.94	2975.22	3189.75		534.3	3866.14	3458.92	3458.92	3461.69	3458.93	3766.03	3458.92	3768.8		534.3	3357.35	3008.92	3009.03	3009.5	3265.33	3008.92	3266.02
534.25	3192.92	2974.81	2974.81	2974.84	2991.09	3189.47	2974.81	3205.77		534.25	3820.02	3458.3	3458.3	3461.59	3458.3	3790.23	3458.3	3793.52		534.25	3328.24	3008.49	3008.62	3009.22	3281.82	3008.49	3282.67
534.2	3202.55	2974.37	2974.37	2974.41	2992.31	3204.66	2974.37	3222.64		534.2	3835.2	3457.66	3457.66	3461.55	3457.66	3815.72	3457.66	3819.62		534.2	3336.73	3008.03	3008.19	3008.94	3298.86	3008.03	3299.92
534.15	3220.67	2973.91	2973.91	2973.96	2993.69	3220.49	2973.91	3240.34		534.15	3888.8	3456.99	3456.99	3461.6	3456.99	3842.45	3456.99	3847.06		534.15	3323.73	3007.55	3007.75	3008.68	3316.4	3007.55	3317.72
534.1	3259.67	2973.42	2973.42	2973.49	2995.27	3236.94	2973.42	3258.86		534.1	3910.94	3456.28	3456.28	3461.72	3456.29	3870.37	3456.28	3875.82		534.1	3311.85	3007.06	3007.3	3008.46	3334.4	3007.06	3336.04
534.05	3321.67	2972.9	2972.9	2972.99	2997.04	3253.94	2972.9	3278.17		534.05	3900.85	3455.53	3455.53	3461.94	3455.54	3899.39	3455.53	3905.82		534.05	3351.9	3006.55	3006.84	3008.28	3352.77	3006.55	3354.79
534	3352.37	2972.34	2972.34	2972.45	2999.03	3271.43	2972.34	3298.22		534	3921.47	3454.73	3454.73	3462.27	3454.75	3929.44	3454.73	3936.99		534	3414.86	3006.03	3006.37	3008.17	3371.42	3006.03	3373.91
533.95	3338.36	2971.73	2971.73	2971.87	3001.24	3289.31	2971.73	3318.97		533.95	3956.52	3453.9	3453.9	3462.74	3453.92	3960.39	3453.9	3969.25		533.95	3428.03	3005.49	3005.91	3008.12	3390.27	3005.49	3393.32
533.9	3353.04	2971.08	2971.08	2971.25	3003.73	3307.52	2971.08	3340.35		533.9	3986.95	3453.03	3453.03	3463.38	3453.06	3992.1	3453.03	4002.47		533.9	3387.17	3004.93	3005.44	3008.15	3409.17	3004.93	3412.91
533.85	3415.86	2970.38	2970.38	2970.61	3006.53	3325.96	2970.38	3362.33		533.85	4057.21	3452.13	3452.13	3464.21	3452.17	4024.39	3452.13	4036.5		533.85	3392.24	3004.35	3004.97	3008.29	3428.03	3004.35	3432.58
533.8	3485.31	2969.66	2969.66	2969.95	3009.67	3344.51	2969.66	3384.8		533.8	4124.28	3451.19	3451.19	3465.27	3451.24	4057.05	3451.19	4071.18		533.8	3400.66	3003.77	3004.51	3008.56	3446.69	3003.77	3452.22
533.75	3513.91	2968.91	2968.91	2969.27	3013.2	3363.04	2968.91	3407.7		533.75	4118.48	3450.21	3450.21	3466.58	3450.28	4089.84	3450.21	4106.29		533.75	3459.38	3003.17	3004.06	3008.98	3465	3003.17	3471.71
533.7	3487.64	2968.14	2968.14	2968.59	3017.17	3381.43	2968.14	3430.91		533.7	4070.81	3449.18	3449.18	3468.18	3449.27	4122.49	3449.18	4141.59		533.7	3515.84	3002.57	3003.63	3009.6	3482.82	3002.57	3490.92
533.65	3447.33	2967.34	2967.34	2967.91	3021.62	3399.5	2967.34	3454.34		533.65	4092.34	3448.09	3448.09	3470.11	3448.21	4154.7	3448.09	4176.84		533.65	3452.63	3001.95	3003.23	3010.43	3499.97	3001.95	3509.72
533.6	3441.01	2966.52	2966.52	2967.23	3026.59	3417.07	2966.52	3477.85		533.6	4126.19	3446.97	3446.97	3472.41	3447.13	4186.15	3446.97	4211.76		533.6	3408.94	3001.31	3002.83	3011.49	3516.25	3001.31	3527.96
533.55	3449.56	2965.67	2965.67	2966.55	3032.13	3433.97	2965.67	3501.31		533.55	4182.65	3445.8	3445.8	3475.15	3446.01	4216.51	3445.8	4246.06		533.55	3392.2	3000.63	3002.45	3012.82	3531.48	3000.63	3545.5
533.5	3459.45	2964.79	2964.79	2965.89	3038.3	3450.01	2964.79	3524.62		533.5	4259.96	3444.59	3444.59	3478.37	3444.87	4245.4	3444.59	4279.46		533.5	3370.06	2999.93	3002.1	3014.48	3545.51	2999.93	3562.23
533.45	3500.82	2963.91	2963.91	2965.27	3045.18	3465.01	2963.91	3547.65		533.45	4263.51	3443.34	3443.34	3482.13	3443.7	4272.47	3443.34	4311.62		533.45	3514.3	2999.22	3001.8	3016.52	3558.16	2999.22	3578.04
533.4	3529.67	2963.01	2963.01	2964.7	3052.81	3478.78	2963.01	3570.27		533.4	4243.41	3442.04	3442.04	3486.5	3442.51	4297.32	3442.04	4342.26		533.4	3663.75	2998.5	3001.56	3019.01	3569.28	2998.5	3592.85
533.35	3539.57	2962.08	2962.08	2964.16	3061.25	3491.11	2962.08	3592.37		533.35	4268.03	3440.68	3440.68	3491.54	3441.3	4319.61	3440.68	4371.08		533.35	3655.59	2997.77	3001.39	3022	3578.71	2997.77	3606.57
533.3	3546.08	2961.11	2961.11	2963.67	3070.57	3501.81	2961.11	3613.84		533.3	4342.73	3439.27	3439.27	3497.32	3440.07	4338.97	3439.27	4397.81		533.3	3525.22	2997.01	3001.29	3025.55	3586.32	2997.01	3619.13
533.25	3560.1	2960.09	2960.09	2963.24	3080.82	3510.73	2960.09	3634.61		533.25	4433.58	3437.82	3437.82	3503.93	3438.84	4355.1	3437.82	4422.24		533.25	3484.4	2996.23	3001.27	3029.72	3591.98	2996.23	3630.51
533.2	3617.78	2959.03	2959.03	2962.89	3092.09	3517.71	2959.03	3654.63		533.2	4440.52	3436.31	3436.31	3511.46	3437.63	4367.73	3436.31	4444.19		533.2	3553.43	2995.42	3001.35	3034.58	3595.61	2995.42	3640.7
533.15	3686.14	2957.93	2957.93	2962.64	3104.46	3522.64	2957.93	3673.88		533.15	4430.15	3434.78	3434.78	3520.01	3436.47	4376.63	3434.78	4463.55		533.15	3600.93	2994.58	3001.54	3040.22	3597.13	2994.58	3649.74
533.1	3721.49	2956.78	2956.78	2962.52	3118	3525.43	2956.78	3692.39		533.1	4450.02	3433.23	3433.23	3529.68	3435.38	4381.65	3433.23	4480.26		533.1	3596.59	2993.72	3001.88	3046.72	3596.54	2993.72	3657.71
533.05	3740.41	2955.59	2955.59	2962.56	3132.82	3526.02	2955.59	3710.22		533.05	4472.93	3431.63	3431.63	3540.57	3434.37	4382.66	3431.63	4494.33		533.05	3635.36	2992.85	3002.4	3054.2	3593.84	2992.85	3664.74
533	3752.67	2954.36	2954.36	2962.8	3148.99	3524.37	2954.36	3727.45		533	4477.01	3430	3430	3552.75	3433.46	4379.6	3430	4505.82		533	3636.2	2991.96	3003.12	3062.72	3589.04	2991.96	3670.95
532.95	3763.04	2953.07	2953.07	2963.28	3166.59	3520.5	2953.07	3744.22		532.95	4444.29	3428.32	3428.32	3566.34	3432.68	4372.51	3428.32	4514.9		532.95	3606.77	2991.05	3004.05	3072.36	3582.18	2991.05	3676.5
532.9	3773.82	2951.74	2951.74	2964.04	3185.72	3514.44	2951.74	3760.72		532.9	4425.91	3426.61	3426.61	3581.47	3432.1	4361.49	3426.61	4521.82		532.9	3648.73	2990.1	3005.23	3083.21	3573.36	2990.1	3681.59
532.85	3804.77	2950.37	2950.37	2965.15	3206.47	3506.27	2950.37	3777.16		532.85	4483.52	3424.89	3424.89	3598.22	3431.75	4346.7	3424.89	4526.9		532.85	3709.74	2989.12	3006.69	3095.35	3562.66	2989.12	3686.45
532.8	3860.6	2948.97	2948.97	2966.7	3228.93	3496.11	2948.97	3793.8		532.8	4575.07	3423.14	3423.14	3616.72	3431.71	4328.35	3423.14	4530.5		532.8	3760.25	2988.11	3008.47	3108.85	3550.22	2988.11	3691.32
532.75	3886.32	2947.53	2947.53	2968.73	3253.18	3484.07	2947.53	3810.92		532.75	4603.32	3421.39	3421.39	3637.06	3432.04	4306.73	3421.39	4533.05		532.75	3766.66	2987.06	3010.62	3123.8	3536.18	2987.06	3696.48
532.7	3869.19	2946.05	2946.05	2971.34	3279.28	3470.31	2946.05	3828.82		532.7	4603.97	3419.61	3419.61	3659.32	3432.8	4282.12	3419.61	4535.02		532.7	3733.96	2985.98	3013.19	3140.24	3520.71	2985.98	3702.18
532.65	3860.57	2944.52	2944.52	2974.6	3307.27	3454.97	2944.52	3847.8		532.65	4584.26	3417.81	3417.81	3683.57	3434.09	4254.87	3417.81	4536.91		532.65	3805.68	2984.87	3016.24	3158.23	3503.97	2984.87	3708.7
532.6	3895.2	2942.93	2942.93	2978.63	3337.2	3438.24	2942.93	3868.21		532.6	4531.62	3415.97	3415.97	3709.87	3435.99	4225.31	3415.97	4539.23		532.6	3879.54	2983.73	3019.83	3177.79	3486.15	2983.73	3716.31
532.55	3958.92	2941.3	2941.3	2983.55	3369.1	3420.31	2941.3	3890.36		532.55	4518.33	3414.09	3414.09	3738.25	3438.62	4193.82	3414.09	4542.5		532.55	3849.11	2982.57	3024.04	3198.95	3467.43	2982.57	3725.27
532.5	4026.96	2939.61	2939.61	2989.5	3402.96	3401.38	2939.61	3914.61		532.5	4594.05	3412.19	3412.19	3768.74	3442.13	4160.77	3412.19	4547.26		532.5	3890.62	2981.4	3028.96	3221.68	3447.99	2981.4	3735.82
532.45	4094.38	2937.88	2937.88	2996.63	3438.76	3381.64	2937.88	3941.26		532.45	4649.44	3410.28	3410.28	3801.35	3446.7	4126.56	3410.28	4554.04		532.45	3871.87	2980.22	3034.66	3245.93	3428	2980.22	3748.15
532.4	4127.25	2936.11	2936.11	3005.12	3476.43	3361.27	2936.11	3970.59		532.4	4672.07	3408.37	3408.37	3836.02	3452.5	4091.53	3408.37	4563.31		532.4	3812.76	2979.03	3041.23	3271.63	3407.63	2979.03	3762.44
532.35	4119.51	2934.29	2934.29	3015.14	3515.85	3340.45	2934.29	4002.87		532.35	4668.93	3406.44	3406.44	3872.65	3459.73	4056.01	3406.44	4575.5		532.35	3761.76	2977.83	3048.78	3298.65	3387.03	2977.83	3778.81
532.3	4115.12	2932.4	2932.4	3026.9	3556.86	3319.34	2932.4	4038.3		532.3	4639.54	3404.5	3404.5	3911.09	3468.61	4020.28	3404.5	4590.99		532.3	3809.16	2976.61	3057.4	3326.83	3366.34	2976.61	3797.36
532.25	4142.76	2930.45	2930.45	3040.61	3599.22	3298.09	2930.45	4077.03		532.25	4621.57	3402.53	3402.53	3951.13	3479.38	3984.64	3402.53	4610.09		532.25	3844.36	2975.37	3067.21	3355.96	3345.69	2975.37	3818.13
532.2	4180.69	2928.44	2928.44	3056.54	3642.68	3276.85	2928.44	4119.19		532.2	4614.62	3400.53	3400.53	3992.49	3492.31	3949.3	3400.53	4633.04		532.2	3821.49	2974.11	3078.33	3385.81	3325.19	2974.11	3841.11
532.15	4220.72	2926.37	2926.37	3074.96	3686.87	3255.74	2926.37	4164.83		532.15	4665.12	3398.49	3398.49	4034.83	3507.7	3914.49	3398.49	4660.04		532.15	3832.28	2972.83	3090.89	3416.09	3304.95	2972.83	3866.26
532.1	4269.47	2924.26	2924.26	3096.18	3731.39	3234.89	2924.26	4213.94		532.1	4692.84	3396.43	3396.43	4077.76	3525.9	3880.39	3396.43	4691.19		532.1	3925.38	2971.55	3105.06	3446.49	3285.07	2971.55	3893.51
532.05	4324.78	2922.11	2922.11	3120.51	3775.74	3214.4	2922.11	4266.43		532.05	4689.32	3394.33	3394.33	4120.78	3547.24	3847.16	3394.33	4726.52		532.05	4017.18	2970.25	3120.96	3476.62	3265.62	2970.25	3922.71
532	4369.27	2919.9	2919.9	3148.28	3819.34	3194.33	2919.9	4322.16		532	4748.37	3392.19	3392.18	4163.33	3572.1	3814.91	3392.18	4765.97		532	4006.98	2968.91	3138.75	3506.1	3246.65	2968.91	3953.68
531.95	4378	2917.62	2917.62	3179.84	3861.54	3174.75	2917.62	4380.89		531.95	4784.09	3389.99	3389.98	4204.78	3600.88	3783.74	3389.98	4809.43		531.95	3975.39	2967.53	3158.6	3534.5	3228.2	2967.53	3986.23
531.9	4386.15	2915.27	2915.27	3215.55	3901.66	3155.7	2915.27	4442.37		531.9	4833.01	3387.72	3387.72	4244.45	3633.98	3753.7	3387.71	4856.71		531.9	3927.83	2966.12	3180.68	3561.38	3210.33	2966.12	4020.15
531.85	4413.54	2912.83	2912.83	3255.82	3938.95	3137.2	2912.83	4506.31		531.85	4905.79	3385.37	3385.37	4281.63	3671.82	3724.85	3385.37	4907.58		531.85	3978.64	2964.66	3205.18	3586.3	3193.05	2964.66	4055.21
531.8	4464.88	2910.3	2910.31	3301.03	3972.68	3119.3	2910.3	4572.41		531.8	4966.1	3382.95	3382.94	4315.58	3714.85	3697.21	3382.94	4961.78		531.8	4039.43	2963.16	3232.29	3608.84	3176.39	2963.16	4091.21
531.75	4568.62	2907.68	2907.68	3351.59	4002.13	3102	2907.68	4640.38		531.75	5013.76	3380.44	3380.43	4345.57	3763.47	3670.8	3380.42	5019.03		531.75	4067.43	2961.62	3262.21	3628.59	3160.38	2961.62	4127.94
531.7	4679.71	2904.95	2904.96	3407.93	4026.62	3085.31	2904.95	4709.97		531.7	5083.98	3377.83	3377.81	4370.9	3818.1	3645.6	3377.8	5079.05		531.7	4147.19	2960.04	3295.13	3645.18	3145.02	2960.04	4165.25
531.65	4738.82	2902.11	2902.13	3470.43	4045.56	3069.23	2902.11	4781.01		531.65	5148.54	3375.13	3375.09	4390.94	3879.12	3621.61	3375.07	5141.61		531.65	4180.9	2958.42	3331.25	3658.24	3130.3	2958.42	4202.97
531.6	4809	2899.17	2899.2	3539.48	4058.47	3053.75	2899.16	4853.41		531.6	5189.78	3372.33	3372.27	4405.17	3946.88	3598.8	3372.24	5206.51		531.6	4152.33	2956.74	3370.73	3667.51	3116.22	2956.74	4241
531.55	4929.66	2896.1	2896.15	3615.44	4065.02	3038.86	2896.1	4927.18		531.55	5327.3	3369.44	3369.35	4413.17	4021.64	3577.15	3369.3	5273.57		531.55	4210.55	2954.99	3413.74	3672.76	3102.75	2954.99	4279.28
531.5	5027.75	2892.9	2892.98	3698.59	4065.04	3024.55	2892.9	5002.46		531.5	5413.26	3366.46	3366.32	4414.66	4103.6	3556.61	3366.24	5342.7		531.5	4297.92	2953.17	3460.42	3673.84	3089.87	2953.16	4317.81
531.45	5078.12	2889.58	2889.7	3789.18	4058.16	3010.78	2889.57	5079.11		531.45	5429.17	3363.4	3363.19	4409.54	4192.85	3537.14	3363.07	5413.86		531.45	4371.28	2951.29	3510.89	3670.71	3077.58	2951.28	4356.63
531.4	5132.32	2886.14	2886.3	3887.37	4044.15	2997.54	2886.12	5157.02		531.4	5501.82	3360.28	3359.98	4397.84	4289.35	3518.69	3359.78	5487.04		531.4	4401.83	2949.35	3565.23	3663.39	3065.86	2949.33	4395.83
531.35	5202.57	2882.57	2882.82	3993.18	4023.28	2984.82	2882.54	5236.51		531.35	5600.18	3357.13	3356.68	4379.79	4392.91	3501.23	3356.38	5562.22		531.35	4465.8	2947.35	3623.45	3651.99	3054.68	2947.32	4435.52
531.3	5271.84	2878.89	2879.26	4106.51	3996.01	2972.58	2878.83	5317.91		531.3	5686.72	3353.98	3353.34	4355.74	4503.16	3484.7	3352.88	5639.42		531.3	4525.14	2945.3	3685.49	3636.69	3044.04	2945.24	4475.79
531.25	5346.52	2875.1	2875.63	4227.07	3962.9	2960.81	2875.01	5401.5		531.25	5737.72	3350.87	3349.97	4326.18	4619.53	3469.05	3349.26	5718.54		531.25	4545.88	2943.2	3751.22	3617.74	3033.89	2943.1	4516.74
531.2	5432.74	2871.22	2871.98	4354.38	3924.65	2949.48	2871.05	5487.5		531.2	5793.59	3347.87	3346.6	4291.69	4741.21	3454.23	3345.55	5799.42		531.2	4560.93	2941.06	3820.37	3595.45	3024.23	2940.9	4558.41
531.15	5516.66	2867.25	2868.32	4487.69	3882.02	2938.56	2866.97	5575.96		531.15	5832.33	3345.03	3343.28	4252.94	4867.18	3440.18	3341.71	5881.77		531.15	4621.23	2938.89	3892.55	3570.18	3015	2938.62	4600.77
531.1	5575.06	2863.21	2864.7	4625.98	3835.78	2927.99	2862.74	5666.71		531.1	5860.22	3342.44	3340.07	4210.64	4996.15	3426.83	3337.76	5965.11		531.1	4663.98	2936.72	3967.24	3542.34	3006.21	2936.28	4643.68
531.05	5640	2859.13	2861.17	4767.94	3786.73	2917.75	2858.35	5759.31		531.05	5929.21	3340.25	3337.07	4165.51	5126.6	3414.15	3333.69	6048.83		531.05	4645.62	2934.61	4043.76	3512.36	2997.82	2933.88	4686.91
531	5746.76	2855.06	2857.82	4911.95	3735.63	2907.8	2853.8	5853.06		531	6046.51	3338.59	3334.42	4118.27	5256.78	3402.08	3329.51	6132.11		531	4721.2	2932.62	4121.22	3480.69	2989.84	2931.44	4730.04
530.95	5900.42	2851.1	2854.78	5056.07	3683.22	2898.11	2849.09	5946.91		530.95	6181.04	3337.66	3332.27	4069.63	5384.72	3390.58	3325.22	6213.99		530.95	4845.77	2930.83	4198.58	3447.76	2982.22	2928.96	4772.52
530.9	6079.08	2847.37	2852.21	5198.05	3630.15	2888.66	2844.22	6039.57		530.9	6244.71	3337.69	3330.86	4020.2	5508.27	3379.6	3320.81	6293.37		530.9	4876.07	2929.38	4274.59	3413.98	2974.95	2926.43	4813.63
530.85	6199.45	2844.06	2850.32	5335.4	3577.02	2879.44	2839.2	6129.45		530.85	6267.93	3338.93	3330.48	3970.57	5625.15	3369.08	3316.28	6369.08		530.85	4791.37	2928.43	4347.82	3379.76	2967.99	2923.83	4852.51
530.8	6269.85	2841.41	2849.4	5465.37	3524.34	2870.42	2834.03	6214.82		530.8	6339.84	3341.71	3331.53	3921.25	5733.06	3358.99	3311.64	6439.99		530.8	4817.65	2928.26	4416.74	3345.47	2961.32	2921.18	4888.23
530.75	6355.62	2839.75	2849.79	5585.09	3472.54	2861.58	2828.72	6293.87		530.75	6433.44	3346.39	3334.5	3872.67	5829.69	3349.28	3306.88	6505.03		530.75	4834.3	2929.24	4479.74	3311.46	2954.93	2918.5	4919.87
530.7	6425.18	2839.5	2851.93	5691.66	3421.96	2852.91	2823.27	6364.88		530.7	6528.71	3353.35	3340.05	3825.21	5912.84	3339.91	3302	6563.38		530.7	4906.33	2931.87	4535.16	3278.03	2948.79	2915.76	4946.57
530.65	6442.16	2841.18	2856.38	5782.31	3372.9	2844.4	2817.7	6426.36		530.65	6596.27	3363.01	3348.99	3779.15	5980.52	3330.86	3297	6614.52		530.65	5048.8	2936.85	4581.46	3245.44	2942.9	2912.99	4967.69
530.6	6463.91	2845.45	2863.82	5854.47	3325.56	2836.04	2812.02	6477.24		530.6	6601.49	3375.8	3362.34	3734.74	6031.01	3322.1	3291.9	6658.39		530.6	4994.36	2945.1	4617.21	3213.93	2937.25	2910.19	4982.92
530.55	6521.87	2853.05	2875.08	5905.99	3280.13	2827.83	2806.26	6517.05		530.55	6639.17	3392.15	3381.36	3692.17	6062.99	3313.6	3286.71	6695.41		530.55	4947.34	2957.81	4641.23	3183.65	2931.8	2907.35	4992.44
530.5	6547.5	2864.84	2891.17	5935.22	3236.69	2819.78	2800.42	6546.03		530.5	6727.86	3412.4	3407.56	3651.54	6075.52	3305.34	3281.43	6726.63		530.5	5043.98	2976.49	4652.66	3154.73	2926.53	2904.46	4997.03
530.45	6556.26	2881.69	2913.27	5941.13	3195.33	2811.87	2794.52	6565.21		530.45	6806.37	3436.8	3442.77	3612.92	6068.17	3297.29	3276.07	6753.69		530.45	4975.31	3003.09	4651.05	3127.29	2921.43	2901.54	4998.24
530.4	6607.52	2904.47	2942.78	5923.38	3156.07	2804.11	2788.58	6576.49		530.4	6858.71	3465.46	3489.14	3576.36	6040.98	3289.44	3270.62	6778.92		530.4	5040.16	3039.98	4636.35	3101.38	2916.49	2898.58	4998.45
530.35	6639.3	2933.9	2981.29	5882.33	3118.89	2796.48	2782.6	6582.49		530.35	6844.04	3498.29	3549.17	3541.85	5994.51	3281.75	3265.08	6805.23		530.35	5152.77	3090	4608.95	3077.04	2911.69	2895.59	5000.91
530.3	6632.62	2970.43	3030.63	5819.03	3083.76	2788.97	2776.58	6586.48		530.3	6846.14	3534.9	3625.73	3509.35	5929.76	3274.2	3259.46	6836.09		530.3	5142.06	3156.48	4569.63	3054.27	2907.03	2892.57	5009.71
530.25	6616.53	3014.08	3092.8	5735.12	3050.61	2781.56	2770.52	6592.1		530.25	6905.15	3574.63	3722.02	3478.78	5848.14	3266.74	3253.73	6875.37		530.25	5065.64	3243.17	4519.48	3033.05	2902.47	2889.49	5029.69
530.2	6608.6	3064.25	3170.02	5632.8	3019.38	2774.24	2764.41	6603.06		530.2	6965.41	3616.43	3841.49	3450.07	5751.42	3259.35	3247.88	6927.23		530.2	5098.86	3354.17	4459.87	3013.3	2897.97	2886.34	5066.28
530.15	6630.68	3119.58	3264.6	5514.61	2989.96	2766.99	2758.24	6622.76		530.15	7066.36	3658.93	3987.84	3423.1	5641.63	3251.99	3241.89	6995.93		530.15	5152.52	3493.74	4392.33	2994.97	2893.52	2883.11	5125.22
530.1	6666.46	3177.78	3378.86	5383.35	2962.27	2759.78	2752.01	6653.99		530.1	7161.95	3700.45	4164.77	3397.79	5520.98	3244.63	3235.75	7085.6		530.1	5261.71	3666.03	4318.46	2977.95	2889.07	2879.77	5212.21
530.05	6721.8	3235.74	3514.99	5241.92	2936.21	2752.6	2745.72	6698.59		530.05	7293.16	3739.01	4375.71	3374.02	5391.77	3237.24	3229.45	7199.95		530.05	5372.93	3874.68	4239.88	2962.16	2884.6	2876.29	5332.46
530	6777.44	3289.58	3674.82	5093.18	2911.67	2745.45	2739.35	6757.3		530	7479.68	3772.54	4623.51	3351.63	5256.28	3229.78	3222.95	7341.94		530	5506.68	4122.39	4158.15	2947.5	2880.08	2872.67	5490.12
529.95	6857.08	3335.04	3859.46	4939.87	2888.55	2738.3	2732.9	6829.63		529.95	7632.16	3798.96	4909.87	3330.51	5116.72	3222.19	3216.21	7513.39		529.95	5673.36	4410.17	4074.66	2933.85	2875.47	2868.87	5687.54
529.9	6966.09	3367.97	4068.95	4784.49	2866.74	2731.11	2726.35	6913.88		529.9	7765.45	3816.41	5234.74	3310.51	4975.18	3214.44	3209.21	7714.42		529.9	5878.07	4736.77	3990.65	2921.07	2870.72	2864.84	5924.68
529.85	7013.76	3384.93	4301.75	4629.27	2846.13	2723.89	2719.68	7007.23		529.85	7988.77	3823.46	5595.54	3291.5	4833.55	3206.48	3201.92	7942.85		529.85	6061.85	5098.02	3907.17	2909.03	2865.77	2860.55	6198.34
529.8	7052.89	3383.73	4554.17	4476.14	2826.62	2716.6	2712.9	7105.68		529.8	8199.94	3819.23	5986.3	3273.37	4693.54	3198.3	3194.33	8193.44		529.8	6223.78	5486.18	3825.1	2897.6	2860.58	2855.95	6501.62
529.75	7158.93	3363.87	4819.9	4326.71	2808.13	2709.25	2705.99	7203.89		529.75	8406.32	3803.52	6396.88	3256.04	4556.64	3189.9	3186.44	8457.23		529.75	6559.54	5889.7	3745.13	2886.67	2855.11	2851	6823.6
529.7	7264.49	3326.55	5089.57	4182.31	2790.58	2701.84	2698.98	7294.93		529.7	8708.49	3776.82	6812.42	3239.43	4424.07	3181.27	3178.26	8720.95		529.7	6842.05	6293.22	3667.84	2876.15	2849.36	2845.72	7149.42
529.65	7335.07	3274.53	5350.78	4043.95	2773.92	2694.4	2691.88	7370.05		529.65	8988.56	3740.24	7213.4	3223.45	4296.83	3172.42	3169.81	8967.08		529.65	7182.19	6678.19	3593.63	2865.98	2843.31	2840.1	7460.82
529.6	7397.61	3211.64	5588.63	3912.41	2758.1	2686.94	2684.74	7418.78		529.6	9117.33	3695.42	7576.58	3208.06	4175.71	3163.39	3161.13	9174.64		529.6	7610.92	7024	3522.8	2856.09	2837	2834.16	7737.43
529.55	7434.99	3142.18	5786.93	3788.24	2743.12	2679.53	2677.6	7429.59		529.55	9150.34	3644.34	7877.04	3193.24	4061.3	3154.22	3152.26	9321.08		529.55	7918.95	7309.85	3455.56	2846.47	2830.44	2827.93	7958.52
529.5	7409.28	3070.34	5930.15	3671.76	2728.95	2672.2	2670.51	7391.34		529.5	9247.18	3589.15	8091.21	3179.01	3954.01	3144.99	3143.3	9385.17		529.5	8069.85	7516.83	3392.03	2837.08	2823.69	2821.48	8105.19
529.45	7298.93	2999.76	6005.8	3563.13	2715.56	2665	2663.52	7295.16		529.45	9337.37	3531.96	8200.49	3165.36	3854.09	3135.77	3134.31	9350.41		529.45	8130.53	7630.25	3332.25	2827.93	2816.78	2814.84	8162.7
529.4	7103.68	2933.3	6006.62	3462.38	2702.97	2657.98	2656.69	7136.49		529.4	9230.52	3474.72	8194.49	3152.36	3761.64	3126.67	3125.41	9208.21		529.4	8175.23	7641.55	3276.25	2819.04	2809.8	2808.09	8122.36
529.35	6850.01	2872.93	5931.99	3369.43	2691.19	2651.21	2650.09	6916.39		529.35	8932.26	3419.09	8073.05	3140.03	3676.66	3117.78	3116.7	8959.81		529.35	8065.04	7549.51	3223.99	2810.45	2802.83	2801.33	7982.8
529.3	6590.15	2819.75	5788.04	3284.11	2680.24	2644.76	2643.79	6641.74		529.3	8614.51	3366.4	7846.3	3128.45	3599.05	3109.21	3108.29	8616.27		529.3	7899.14	7360.41	3175.44	2802.23	2795.97	2794.65	7750.1
529.25	6317.81	2774.13	5586.5	3206.15	2670.11	2638.68	2637.84	6324.24		529.25	8233.91	3317.63	7532.68	3117.65	3528.61	3101.06	3100.26	8196.57		529.25	7603.96	7087.19	3130.56	2794.46	2789.34	2788.18	7437
529.2	5970.26	2735.92	5342.57	3135.27	2660.83	2633.02	2632.29	5978.46		529.2	7742.99	3273.39	7155.76	3107.67	3465.05	3093.39	3092.71	7724.43		529.2	7330.4	6747.69	3089.27	2787.21	2783.04	2782.03	7061.12
529.15	5576.02	2704.58	5072.55	3071.1	2652.39	2627.82	2627.18	5619.71		529.15	7278.77	3234.01	6740.62	3098.55	3408.08	3086.29	3085.71	7224.73		529.15	6946.61	6362.42	3051.45	2780.52	2777.15	2776.26	6642.75
529.1	5206.33	2679.35	4791.82	3013.27	2644.77	2623.1	2622.55	5262.13		529.1	6802.86	3199.59	6310.74	3090.34	3357.34	3079.82	3079.33	6720.51		529.1	6411.76	5952.37	3016.96	2774.43	2771.7	2770.93	6202.65
529.05	4875.31	2659.36	4513.36	2961.37	2637.95	2618.85	2618.38	4917.38		529.05	6267.79	3169.97	5885.9	3083.02	3312.42	3074.03	3073.61	6230.92		529.05	5842.08	5537.02	2985.64	2768.95	2766.76	2766.09	5760.1
529	4553.77	2643.75	4247.16	2914.96	2631.87	2615.08	2614.67	4594.13		529	5754.05	3144.86	5481.21	3076.57	3272.9	3068.9	3068.54	5770.29		529	5338.48	5132.98	2957.35	2764.09	2762.35	2761.77	5331.46
528.95	4241.09	2631.69	4000.1	2873.61	2626.5	2611.74	2611.39	4298.07		528.95	5268.53	3123.88	5107.01	3070.94	3238.31	3064.41	3064.1	5348.15		528.95	4966.89	4753.13	2931.88	2759.86	2758.48	2757.97	4929.44
528.9	3978.18	2622.48	3776.34	2836.92	2621.78	2608.84	2608.54	4032.2		528.9	4853.71	3106.59	4769.45	3066.1	3208.23	3060.55	3060.29	4969.76		528.9	4559.34	4406.46	2909.07	2756.21	2755.13	2754.69	4562.81
528.85	3783.05	2615.5	3577.76	2804.49	2617.68	2606.35	2606.09	3797.43		528.85	4525.61	3092.52	4471.17	3061.97	3182.22	3057.26	3057.04	4636.97		528.85	4206.9	4098.26	2888.7	2753.12	2752.28	2751.89	4236.67
528.8	3635.15	2610.25	3404.56	2775.91	2614.12	2604.22	2603.99	3593.09		528.8	4271.38	3081.21	4212.27	3058.49	3159.83	3054.51	3054.32	4349.02		528.8	3890.84	3830.65	2870.57	2750.54	2749.89	2749.55	3952.98
528.75	3486.47	2606.31	3255.73	2750.81	2611.06	2602.41	2602.22	3417.45		528.75	4059.06	3072.23	3990.99	3055.59	3140.68	3052.23	3052.07	4103.44		528.75	3633.2	3603.21	2854.49	2748.41	2747.91	2747.62	3711.16
528.7	3325.36	2603.36	3129.52	2728.83	2608.42	2600.88	2600.72	3268.13		528.7	3839.98	3065.18	3804.47	3053.18	3124.36	3050.35	3050.22	3896.67		528.7	3452.58	3413.7	2840.24	2746.67	2746.28	2746.03	3508.79
528.65	3167.06	2601.13	3023.75	2709.62	2606.16	2599.6	2599.46	3142.43		528.65	3642.22	3059.69	3649.19	3051.2	3110.51	3048.82	3048.71	3724.58		528.65	3372.18	3258.65	2827.63	2745.23	2744.94	2744.73	3342.27
528.6	3036.62	2599.43	2936.06	2692.89	2604.22	2598.51	2598.39	3037.54		528.6	3553.65	3055.47	3521.39	3049.58	3098.82	3047.58	3047.49	3582.89		528.6	3284.15	3133.98	2816.5	2744.06	2743.85	2743.66	3207.4
528.55	2960.51	2598.12	2864.07	2678.34	2602.53	2597.58	2597.48	2950.72		528.55	3486.22	3052.25	3417.33	3048.26	3088.99	3046.58	3046.51	3467.38		528.55	3145.09	3035.38	2806.68	2743.12	2742.97	2742.81	3099.72
528.5	2920.38	2597.09	2805.53	2665.71	2601.08	2596.79	2596.7	2879.39		528.5	3394.12	3049.81	3333.46	3047.18	3080.75	3045.79	3045.72	3374.1		528.5	3070.42	2958.6	2798.04	2742.37	2742.26	2742.12	3014.9
528.45	2879.89	2596.27	2758.36	2654.78	2599.82	2596.11	2596.04	2821.19		528.45	3319.45	3047.97	3266.51	3046.31	3073.87	3045.15	3045.09	3299.44		528.45	3064.73	2899.71	2790.43	2741.76	2741.68	2741.56	2948.89
528.4	2867.35	2595.61	2720.68	2645.36	2598.74	2595.54	2595.48	2774.02		528.4	3218.61	3046.6	3213.57	3045.6	3068.15	3044.64	3044.59	3240.19		528.4	3005.6	2855.17	2783.72	2741.25	2741.19	2741.09	2898.06
528.35	2878.76	2595.07	2690.82	2637.25	2597.81	2595.05	2595	2736.02		528.35	3139.54	3045.57	3172.09	3045.02	3063.4	3044.22	3044.18	3193.56		528.35	2894.27	2821.96	2777.82	2740.81	2740.78	2740.69	2859.29
528.3	2860.4	2594.62	2667.36	2630.27	2597	2594.62	2594.57	2705.56		528.3	3135.73	3044.79	3139.86	3044.54	3059.46	3043.88	3043.85	3157.15		528.3	2837.74	2797.52	2772.62	2740.44	2740.42	2740.35	2829.96
528.25	2808.62	2594.21	2649.04	2624.26	2596.27	2594.22	2594.18	2681.27		528.25	3142.57	3044.21	3115.06	3044.15	3056.21	3043.6	3043.57	3128.94		528.25	2883.35	2779.79	2768.06	2740.13	2740.12	2740.06	2807.92
528.2	2764.56	2593.83	2634.85	2619.1	2595.61	2593.85	2593.82	2661.97		528.2	3159.32	3043.79	3096.15	3043.83	3053.56	3043.38	3043.36	3107.27		528.2	2891.2	2767.07	2764.06	2739.86	2739.86	2739.8	2791.44
528.15	2761.02	2593.49	2623.93	2614.68	2595.02	2593.51	2593.48	2646.7		528.15	3179.17	3043.47	3081.84	3043.58	3051.39	3043.21	3043.19	3090.74		528.15	2901.25	2758.06	2760.55	2739.62	2739.62	2739.58	2779.12
528.1	2772.33	2593.18	2615.6	2610.9	2594.48	2593.2	2593.17	2634.66		528.1	3153.61	3043.24	3071.12	3043.37	3049.62	3043.07	3043.05	3078.21		528.1	2920.67	2751.76	2757.48	2739.41	2739.42	2739.38	2769.93
528.05	2782.76	2592.89	2609.27	2607.67	2594.01	2592.91	2592.89	2625.2		528.05	3085.12	3043.06	3063.15	3043.2	3048.18	3042.95	3042.94	3068.79		528.05	2854.04	2747.4	2754.8	2739.24	2739.25	2739.21	2763.05
528	2770.37	2592.64	2604.51	2604.93	2593.59	2592.65	2592.63	2617.78		528	3058.3	3042.91	3057.27	3043.04	3047	3042.84	3042.83	3061.74		528	2839.31	2744.4	2752.46	2739.07	2739.08	2739.05	2757.86
527.95	2730.97	2592.41	2600.95	2602.61	2593.22	2592.42	2592.41	2611.98		527.95	3090.29	3042.78	3052.96	3042.91	3046.04	3042.74	3042.73	3056.49		527.95	2869.06	2742.35	2750.4	2738.91	2738.92	2738.9	2753.9
527.9	2699.14	2592.2	2598.29	2600.65	2592.89	2592.21	2592.2	2607.44		527.9	3077.48	3042.68	3049.83	3042.79	3045.25	3042.66	3042.65	3052.61		527.9	2791.73	2740.96	2748.61	2738.77	2738.78	2738.76	2750.85
527.85	2683	2592.01	2596.32	2598.98	2592.59	2592.02	2592.01	2603.89		527.85	3064.59	3042.59	3047.57	3042.69	3044.62	3042.58	3042.57	3049.76		527.85	2796.88	2740.02	2747.06	2738.64	2738.65	2738.64	2748.47
527.8	2670.68	2591.84	2594.86	2597.58	2592.33	2591.84	2591.84	2601.11		527.8	3069.57	3042.52	3045.96	3042.6	3044.11	3042.51	3042.51	3047.67		527.8	2821.48	2739.39	2745.72	2738.54	2738.55	2738.53	2746.61
527.75	2667.97	2591.68	2593.79	2596.39	2592.1	2591.69	2591.68	2598.93		527.75	3062.39	3042.46	3044.81	3042.53	3043.71	3042.46	3042.45	3046.15		527.75	2794.27	2738.97	2744.57	2738.45	2738.45	2738.44	2745.11
527.7	2659.38	2591.55	2593.01	2595.41	2591.9	2591.55	2591.55	2597.22		527.7	3079.05	3042.4	3044	3042.46	3043.38	3042.4	3042.4	3045.04		527.7	2767.32	2738.68	2743.57	2738.37	2738.37	2738.36	2743.91
527.65	2641.09	2591.44	2592.44	2594.6	2591.74	2591.45	2591.44	2595.9		527.65	3089.62	3042.35	3043.42	3042.39	3043.1	3042.35	3042.34	3044.23		527.65	2750.3	2738.5	2742.72	2738.31	2738.31	2738.3	2742.93
527.6	2643.33	2591.36	2592.04	2593.93	2591.61	2591.36	2591.36	2594.86		527.6	3085.4	3042.29	3043.01	3042.33	3042.88	3042.29	3042.29	3043.64		527.6	2750.53	2738.38	2742.01	2738.26	2738.27	2738.26	2742.13
527.55	2648.2	2591.29	2591.75	2593.38	2591.5	2591.29	2591.29	2594.05		527.55	3086.16	3042.24	3042.71	3042.27	3042.69	3042.24	3042.24	3043.2		527.55	2813.27	2738.29	2741.39	2738.23	2738.23	2738.23	2741.46
527.5	2620.73	2591.22	2591.53	2592.91	2591.4	2591.23	2591.22	2593.4		527.5	3088.61	3042.18	3042.49	3042.2	3042.52	3042.18	3042.18	3042.86		527.5	2763.5	2738.23	2740.86	2738.19	2738.19	2738.19	2740.9
527.45	2576.9	2591.16	2591.36	2592.53	2591.31	2591.16	2591.16	2592.88		527.45	3066	3042.11	3042.31	3042.13	3042.37	3042.11	3042.11	3042.59		527.45	2675.41	2738.17	2740.4	2738.15	2738.16	2738.15	2740.43
527.4	2570.58	2591.1	2591.24	2592.2	2591.23	2591.1	2591.1	2592.46		527.4	3062.09	3042.03	3042.16	3042.05	3042.23	3042.03	3042.03	3042.38		527.4	2719.2	2738.12	2740	2738.11	2738.12	2738.11	2740.02
527.35	2616.79	2591.06	2591.14	2591.94	2591.16	2591.06	2591.06	2592.13		527.35	3091.99	3041.95	3042.04	3041.97	3042.11	3041.95	3041.95	3042.2		527.35	2761.09	2738.08	2739.66	2738.07	2738.07	2738.07	2739.67
527.3	2651.03	2591.03	2591.08	2591.74	2591.11	2591.03	2591.03	2591.88		527.3	3114.61	3041.88	3041.93	3041.89	3041.99	3041.88	3041.88	3042.05		527.3	2797.5	2738.03	2739.35	2738.03	2738.03	2738.03	2739.36
527.25	2652.06	2591.01	2591.04	2591.57	2591.08	2591.01	2591.01	2591.68		527.25	3133.45	3041.8	3041.83	3041.81	3041.88	3041.8	3041.8	3041.93		527.25	2826.1	2737.99	2739.09	2737.99	2737.99	2737.99	2739.1
527.2	2625.79	2591	2591.02	2591.45	2591.06	2591	2591	2591.53		527.2	3106.58	3041.73	3041.75	3041.73	3041.79	3041.73	3041.73	3041.82		527.2	2810.42	2737.95	2738.88	2737.95	2737.95	2737.95	2738.88
527.15	2568.67	2590.99	2591.01	2591.35	2591.04	2590.99	2590.99	2591.42		527.15	3081.18	3041.66	3041.68	3041.67	3041.71	3041.66	3041.66	3041.73		527.15	2778.43	2737.92	2738.69	2737.92	2737.92	2737.92	2738.69
527.1	2544.89	2590.99	2591	2591.27	2591.03	2590.99	2590.99	2591.32		527.1	3093.8	3041.61	3041.62	3041.61	3041.64	3041.61	3041.61	3041.66		527.1	2761.47	2737.87	2738.51	2737.87	2737.87	2737.87	2738.51
527.05	2568.44	2590.99	2590.99	2591.21	2591.02	2590.99	2590.99	2591.25		527.05	3085.79	3041.56	3041.56	3041.56	3041.59	3041.56	3041.56	3041.59		527.05	2763.07	2737.81	2738.34	2737.81	2737.82	2737.81	2738.34
527	2579.21	2590.98	2590.99	2591.16	2591.01	2590.98	2590.98	2591.19		527	3046.91	3041.52	3041.53	3041.53	3041.54	3041.52	3041.52	3041.55		527	2723.27	2737.76	2738.19	2737.76	2737.76	2737.76	2738.2
526.95	2574.81	2591.75	2591.75	2591.89	2591.77	2591.75	2591.75	2591.91		526.95	3015.31	3041.5	3041.5	3041.5	3041.52	3041.5	3041.5	3041.52		526.95	2769.88	2737.7	2738.07	2737.7	2737.71	2737.7	2738.07
526.9	2568.21	2592.59	2592.59	2592.7	2592.6	2592.59	2592.59	2592.72		526.9	3016.03	3041.5	3041.5	3041.5	3041.51	3041.5	3041.5	3041.51		526.9	2802.67	2737.66	2737.96	2737.66	2737.66	2737.66	2737.96
526.85	2578.36	2593.42	2593.42	2593.51	2593.44	2593.42	2593.42	2593.53		526.85	3014.53	3041.5	3041.5	3041.5	3041.51	3041.5	3041.5	3041.51		526.85	2761.46	2737.62	2737.86	2737.62	2737.62	2737.62	2737.86
526.8	2608.71	2594.26	2594.26	2594.33	2594.27	2594.26	2594.26	2594.34		526.8	3010.26	3041.5	3041.5	3041.5	3041.5	3041.5	3041.5	3041.5		526.8	2774.93	2737.58	2737.78	2737.58	2737.58	2737.58	2737.78
526.75	2631.65	2595.1	2595.1	2595.15	2595.11	2595.1	2595.1	2595.16		526.75	3004.05	3041.5	3041.5	3041.5	3041.5	3041.5	3041.5	3041.5		526.75	2766.19	2737.53	2737.7	2737.53	2737.53	2737.53	2737.7
526.7	2660.48	2595.94	2595.94	2595.98	2595.95	2595.94	2595.94	2595.99		526.7	3005.76	3041.5	3041.5	3041.5	3041.5	3041.5	3041.5	3041.5		526.7	2771.34	2737.49	2737.63	2737.49	2737.49	2737.49	2737.63
526.65	2694.64	2596.78	2596.78	2596.81	2596.78	2596.78	2596.78	2596.81		526.65	3027.36	3041.5	3041.5	3041.5	3041.5	3041.5	3041.5	3041.5		526.65	2770.56	2737.45	2737.56	2737.45	2737.45	2737.45	2737.56
526.6	2671.95	2597.61	2597.61	2597.64	2597.62	2597.61	2597.61	2597.64		526.6	3058.9	3041.5	3041.5	3041.5	3041.5	3041.5	3041.5	3041.5		526.6	2774.92	2737.42	2737.51	2737.42	2737.42	2737.42	2737.51
526.55	2633.67	2598.45	2598.45	2598.47	2598.46	2598.45	2598.45	2598.47		526.55	3056.89	3041.5	3041.5	3041.5	3041.5	3041.5	3041.5	3041.5		526.55	2770.98	2737.39	2737.46	2737.39	2737.39	2737.39	2737.46
526.5	2616.85	2599.29	2599.29	2599.3	2599.29	2599.29	2599.29	2599.31		526.5	3013.71	3041.5	3041.5	3041.5	3041.5	3041.5	3041.5	3041.5		526.5	2760.23	2737.37	2737.43	2737.37	2737.37	2737.37	2737.43

## Sheet: Figure_2d
Ru K-edge	py-RuO2:Zn	c-RuO2	Ru foil
Energy (eV)	Normalized absorbance
21914	0.00632	0.00351	0.00439
21918.7	0.00601	0.00334	0.00419
21922.7	0.00586	0.00324	0.00399
21926.2	0.00533	0.00303	0.00366
21930	0.00523	0.00293	0.00338
21933.8	0.00485	0.00281	0.00321
21938	0.00438	0.00275	0.00289
21941.8	0.00422	0.002	0.00263
21946	0.00408	0.00215	0.00251
21949.8	0.00348	0.00212	0.00216
21954	0.00318	0.00162	0.00195
21957.5	0.00289	0.00127	0.00162
21961.8	0.00239	0.00119	0.00148
21965.8	0.00234	0.00125	0.00131
21969.3	0.00223	0.00098047	0.00103
21973.6	0.00156	0.000629421	0.00065343
21978	0.00123	0.000336719	0.000537743
21982.1	0.00104	0.000210882	0.00044333
21986.1	0.000940438	-0.000242006	5.0147e-05
21989.9	0.000759556	0.000324942	5.9489e-05
21993.6	0.000480295	0.000227651	6.38155e-06
21997.7	0.000349295	-0.000189148	-0.000293428
22001.9	-1.46052e-06	-0.000441495	-0.000448775
22005.9	-0.000164277	-0.000453188	-0.000645296
22009.7	-0.000318902	-0.000435074	-0.000365061
22013.5	-0.000362549	-0.000375755	-0.000508975
22017.3	-0.000445384	-0.000480571	-0.000731722
22021.6	-0.000649356	-0.000753845	-0.000690305
22025.4	-0.000879246	-0.000488394	-0.000758192
22029.4	-0.000753632	-0.000544087	-0.000724792
22033.2	-0.00095503	-0.00050711	-0.000376386
22037	-0.000874132	-0.000270674	-0.000334079
22040.8	-0.000644183	-0.000140493	-0.000133409
22044.8	-0.000896254	-5.6293e-05	-3.32097e-05
22048.6	-0.00057542	-4.73366e-05	0.000302682
22052.4	-0.000296917	0.000414976	0.000479755
22056.2	-6.07746e-05	0.00116	0.00105
22059.8	0.000322124	0.00165	0.00143
22064.1	0.000637936	0.00191	0.00232
22068.1	0.00123	0.00283	0.00303
22071.7	0.00212	0.00382	0.00409
22075.5	0.00291	0.00482	0.00533
22079.3	0.00409	0.0057	0.00687
22081.2	0.00518	0.00673	0.00791
22083.6	0.00631	0.00792	0.00945
22085.5	0.00705	0.00873	0.01037
22087.6	0.00807	0.00999	0.01202
22089.1	0.00934	0.01114	0.01428
22090.7	0.00983	0.01262	0.01602
22091.9	0.01141	0.01396	0.01732
22093.4	0.0128	0.01556	0.01941
22095	0.01439	0.01777	0.02241
22096.2	0.016	0.01947	0.02435
22097.7	0.01793	0.0215	0.02729
22099.1	0.02012	0.02371	0.03108
22100.8	0.02273	0.02663	0.0354
22102.2	0.0261	0.02931	0.04024
22103.9	0.02972	0.03475	0.04827
22105.3	0.03456	0.03852	0.05731
22106.7	0.04022	0.04418	0.06762
22108.4	0.04867	0.05213	0.08315
22110.1	0.05894	0.06236	0.11406
22111.5	0.0748	0.07547	0.15081
22112.9	0.09425	0.09389	0.20323
22114.6	0.12182	0.11697	0.28028
22116	0.14635	0.13985	0.34464
22117.2	0.17819	0.163	0.3973
22118.9	0.20936	0.20097	0.47375
22120.3	0.24896	0.23931	0.53304
22122	0.31561	0.29707	0.59615
22123.5	0.39374	0.35203	0.65354
22125.1	0.49779	0.42952	0.73025
22126.3	0.60007	0.5016	0.79283
22128.2	0.72868	0.65473	0.88262
22129.7	0.83354	0.75154	0.93459
22131.1	0.95173	0.86113	0.96957
22132.5	1.03774	0.96025	0.98593
22134	1.10196	1.04006	0.98329
22135.7	1.14984	1.12064	0.96205
22136.9	1.16836	1.15094	0.9429
22138.3	1.17289	1.17135	0.92551
22139.7	1.16889	1.17791	0.91616
22141.2	1.16261	1.17682	0.91554
22142.6	1.15911	1.17321	0.91963
22144.3	1.15893	1.17146	0.92797
22146	1.15927	1.17146	0.93923
22147.4	1.15542	1.17027	0.95282
22149.1	1.13869	1.16394	0.9782
22150.8	1.11471	1.14748	1.0143
22152.2	1.07355	1.11703	1.04091
22153.6	1.03434	1.08247	1.06695
22155.3	0.99842	1.03249	1.09559
22156.7	0.96308	0.99449	1.10892
22158.2	0.94026	0.96503	1.10817
22160.1	0.91957	0.93619	1.08299
22162	0.90891	0.92077	1.04673
22164.2	0.90336	0.91308	1.00724
22166.3	0.89973	0.90867	0.97213
22168.5	0.89819	0.90556	0.95386
22170.7	0.89953	0.90413	0.94778
22172.8	0.90396	0.90612	0.94916
22174.8	0.91098	0.91093	0.95497
22176.9	0.91984	0.91909	0.96099
22178.8	0.92822	0.92699	0.96537
22180.8	0.93681	0.93339	0.96807
22182.7	0.9465	0.94003	0.96964
22184.6	0.9572	0.94742	0.97229
22186.5	0.96768	0.95733	0.97728
22188.5	0.98035	0.97023	0.98616
22190.9	0.99288	0.984	1.00169
22192.8	1.00515	0.99757	1.01606
22195.2	1.01703	1.01663	1.03495
22197.1	1.02913	1.02968	1.04663
22198.8	1.03926	1.04061	1.05168
22201	1.04743	1.05464	1.05044
22203.1	1.05359	1.06603	1.04297
22205.3	1.05624	1.07361	1.03006
22207	1.0564	1.07531	1.01992
22208.9	1.05453	1.07398	1.00869
22211.1	1.05157	1.07047	0.99916
22213	1.04746	1.06568	0.99471
22215.2	1.04233	1.05904	0.99272
22217.1	1.03666	1.0538	0.99264
22219.5	1.0313	1.0448	0.99243
22221.2	1.02559	1.0387	0.99139
22222.9	1.02022	1.03286	0.99025
22224.8	1.01424	1.02718	0.98836
22227	1.00872	1.01987	0.98755
22229	1.00348	1.01445	0.98802
22230.9	0.99829	1.00908	0.99085
22232.8	0.99374	1.00453	0.99546
22235	0.98943	0.99873	1.00304
22237.2	0.98568	0.99369	1.0122
22239.1	0.98246	0.99003	1.02009
22241	0.98043	0.98578	1.0286
22242.7	0.9786	0.98354	1.03459
22244.4	0.9775	0.98161	1.03856
22246.6	0.97702	0.97881	1.04135
22248.8	0.97718	0.97745	1.04033
22250.7	0.9776	0.97627	1.03555
22252.6	0.97799	0.97535	1.02737
22254.6	0.97892	0.97499	1.0187
22256.5	0.97955	0.97555	1.0106
22258.4	0.98068	0.97644	0.99972
22260.4	0.98175	0.97789	0.98932
22262.1	0.98281	0.9788	0.98053
22264.3	0.98407	0.98034	0.96962
22266.2	0.98532	0.98288	0.96351
22267.9	0.98644	0.98475	0.96032
22269.6	0.98795	0.98643	0.95938
22271.5	0.98891	0.98868	0.96146
22273.5	0.98991	0.99015	0.96659
22275.7	0.9911	0.99102	0.97353
22277.3	0.99216	0.99133	0.98138
22279.5	0.99339	0.99146	0.99039
22281.5	0.995	0.99144	0.99757
22283.7	0.99647	0.99159	1.00631
22285.6	0.99834	0.99305	1.01147
22287.3	1.00059	0.9952	1.01524
22289.2	1.00318	0.99795	1.01931
22290.9	1.00644	1.0019	1.02235
22293.1	1.00968	1.00857	1.02402
22294.8	1.01308	1.01512	1.02512
22296.8	1.0161	1.02078	1.02617
22299	1.01907	1.02725	1.02682
22301.1	1.02167	1.03375	1.02654
22302.8	1.02295	1.0376	1.02622
22305	1.02369	1.03995	1.02709
22307	1.02337	1.04044	1.02775
22308.9	1.02245	1.03846	1.02811
22310.6	1.02022	1.03567	1.02832
22312.6	1.01781	1.03161	1.02683
22314.5	1.01492	1.02622	1.02467
22316.5	1.01156	1.021	1.0215
22318.7	1.00812	1.01505	1.01695
22320.8	1.00427	1.00864	1.01099
22323	1.00097	1.00224	1.00463
22325.2	0.99771	0.99551	0.99714
22326.7	0.99426	0.99178	0.99227
22328.9	0.99205	0.98819	0.98541
22330.6	0.98979	0.98602	0.97917
22332.5	0.98854	0.98382	0.9728
22334.7	0.98791	0.98321	0.96686
22336.7	0.98736	0.98348	0.96235
22338.9	0.98714	0.98403	0.95926
22340.8	0.98719	0.98497	0.9576
22342.8	0.9871	0.9854	0.95771
22345	0.98711	0.9856	0.9593
22347.2	0.98742	0.98532	0.96229
22349.1	0.98759	0.9849	0.96544
22351.1	0.9881	0.98487	0.96889
22353	0.98862	0.98525	0.97347
22355	0.98943	0.98616	0.97802
22356.7	0.99043	0.98775	0.98165
22358.6	0.9917	0.98944	0.98636
22360.6	0.99287	0.99192	0.99194
22362.8	0.99395	0.99478	0.99929
22365	0.99506	0.99778	1.00682
22367	0.99618	0.99973	1.01212
22369.2	0.9967	1.00133	1.01778
22371.4	0.99682	1.00236	1.02297
22373.6	0.99679	1.00194	1.02763
22375.5	0.9965	1.00114	1.03055
22377.5	0.99558	0.99975	1.03303
22379.2	0.99455	0.99756	1.03455
22381.4	0.99342	0.99336	1.03532
22383.3	0.99194	0.99041	1.0351
22385.3	0.99078	0.987	1.03327
22387.5	0.98959	0.9824	1.0295
22389.7	0.98889	0.97982	1.02523
22391.9	0.98845	0.97794	1.02034
22393.9	0.9884	0.97729	1.01642
22395.6	0.98877	0.97794	1.01332
22397.6	0.98933	0.98019	1.00948
22399.5	0.99051	0.98275	1.0055
22401.7	0.99194	0.98617	1.00208
22403.7	0.99354	0.98912	0.99912
22405.7	0.99483	0.99316	0.99609
22407.6	0.99654	0.99553	0.99344
22410.3	0.99859	0.99855	0.9881
22413.3	1.00029	1.00149	0.9832
22416.5	1.00201	1.00356	0.97763
22419.2	1.00319	1.00495	0.97208
22422.3	1.00426	1.00645	0.96629
22425.3	1.00498	1.00853	0.96213
22428.5	1.00537	1.01	0.95953
22431.4	1.00552	1.01155	0.96022
22434.4	1.00574	1.01263	0.96309
22437.6	1.00555	1.01284	0.96941
22440.3	1.005	1.01275	0.97582
22443.2	1.00439	1.01211	0.98249
22446.2	1.00326	1.01047	0.99105
22448.9	1.00236	1.00925	0.99856
22452.1	1.00136	1.00609	1.00639
22455.3	0.99982	1.00276	1.01368
22458	0.99853	0.9993	1.0189
22461.2	0.99714	0.99475	1.02411
22463.9	0.99578	0.99166	1.02681
22467.2	0.99483	0.98854	1.02795
22469.9	0.99401	0.98697	1.02846
22472.8	0.99345	0.98597	1.02806
22475.3	0.99335	0.98486	1.02539
22478.8	0.99377	0.9855	1.01967
22481.7	0.99475	0.98786	1.01324
22484.2	0.99595	0.99092	1.00891
22486.9	0.99717	0.99485	1.00546
22489.9	0.99877	0.99873	1.00288
22492.8	1.00026	1.00307	1.00175
22495.3	1.00119	1.00578	1.00118
22498.8	1.00186	1.00814	1.00067
22501.7	1.00242	1.00889	0.99962
22504.7	1.00226	1.00801	0.99821
22507.4	1.00174	1.00659	0.99707
22510.7	1.00149	1.004	0.99574
22513.1	1.00085	1.00149	0.99356
22516.1	0.99996	0.99883	0.98956
22519.6	0.99925	0.99582	0.98451
22522.1	0.99894	0.994	0.98156
22525.3	0.99881	0.99323	0.97882
22528.3	0.99901	0.99347	0.97844
22531	0.99934	0.99464	0.97948
22534	0.99965	0.99647	0.98075
22536.9	1.00037	0.99825	0.9821
22539.9	1.00107	1.00001	0.98392
22543.4	1.0018	1.00065	0.98675
22546.4	1.00273	1.00154	0.98925
22549.4	1.00309	1.00255	0.99197
22552.3	1.00368	1.00363	0.99412
22555.3	1.00421	1.00431	0.997
22558.1	1.00446	1.00453	1.00076
22561.3	1.0048	1.00585	1.00539
22564.5	1.00519	1.00707	1.01023
22567.5	1.00532	1.00794	1.01354
22570.5	1.00545	1.00816	1.01705
22573.5	1.0054	1.0082	1.02032
22576.2	1.0053	1.0089	1.02299
22579.5	1.00522	1.00913	1.02545
22582.5	1.00481	1.00893	1.02551
22585.2	1.00452	1.00821	1.02443
22588.4	1.00403	1.00691	1.02081
22591.7	1.0033	1.00648	1.01565
22594.9	1.00309	1.00508	1.01042
22597.7	1.00262	1.0044	1.0059
22600.9	1.00184	1.00288	1.003
22603.9	1.00156	1.00245	1.00094
22607.2	1.0012	1.00135	1.00011
22609.9	1.00063	1.00074	1.00004
22613.4	1.00052	0.99909	0.99831
22616.2	1.00028	0.99783	0.99627
22619.2	1.00013	0.99775	0.99401
22622.4	1.00005	0.99693	0.99033
22625.4	1.00039	0.99728	0.98709
22628.2	1.00076	0.99769	0.98619
22631.7	1.00122	0.99887	0.98404
22634.9	1.00161	1.00034	0.98254
22638.2	1.00223	1.00188	0.98356
22640.7	1.00266	1.0025	0.98459
22643.7	1.00313	1.00343	0.98605
22646.9	1.00314	1.00439	0.98862
22649.9	1.00376	1.00515	0.99101
22653	1.0042	1.00637	0.99388
22656.2	1.00413	1.00693	0.99636
22659	1.0039	1.00664	0.99873
22661.7	1.0035	1.00624	1.00072
22665	1.00294	1.00502	1.00364
22667.8	1.00242	1.00378	1.00582
22670.8	1.00177	1.00208	1.0071
22673.8	1.00112	1.00004	1.00785
22676.8	1.00081	0.99845	1.00854
22679.8	1.00009	0.99744	1.00846
22683.1	0.99979	0.99691	1.0076
22685.9	0.99979	0.99648	1.0065
22688.6	0.99958	0.99733	1.00614
22691.4	0.99967	0.99818	1.00618
22694.7	0.99976	0.99887	1.00688
22697.4	0.99996	0.99917	1.00771
22700.2	1.00018	0.99989	1.00943
22703.2	1.00039	1.00005	1.01062
22706.3	1.00062	1.00029	1.01132
22709	1.0007	0.99989	1.00969
22712.6	1.00069	0.99979	1.00799
22718.4	1.00117	0.99911	1.00643
22722.1	1.00145	0.99949	1.00468
22725.9	1.0018	0.99985	1.00323
22728.2	1.00196	1.00018	1.00215
22733.8	1.00267	1.00175	0.99845
22737.8	1.00299	1.0032	0.99525
22741.6	1.00338	1.00498	0.99445
22745.4	1.00327	1.00638	0.99387
22749.7	1.00338	1.00701	0.99371
22753.7	1.00339	1.00792	0.99333
22755.7	1.00289	1.00776	0.99304
22761.1	1.00265	1.0067	0.99024
22765.4	1.00177	1.0048	0.9894
22769.2	1.00074	1.00275	0.99083
22773.5	0.9998	1.0003	0.99187
22777.5	0.99902	0.99793	0.99283
22781.6	0.99816	0.99532	0.99578
22785.7	0.9973	0.99373	0.9979
22789.7	0.99657	0.99276	1
22794	0.99623	0.99207	1.00194
22797.8	0.99611	0.99164	1.00239
22801.9	0.9961	0.99154	1.00223
22805.7	0.99598	0.99218	1.00083
22809.8	0.99596	0.99321	0.99933
22813.6	0.99619	0.99417	0.99865
22818.2	0.99637	0.99579	0.99905
22822.3	0.99667	0.99645	1.00001
22826.3	0.99672	0.9971	1.00111
22830.4	0.99696	0.99766	1.00208
22834.7	0.99687	0.99769	1.00436
22838.8	0.99693	0.99775	1.00517
22843.4	0.99673	0.99831	1.00669
22847	0.99652	0.99813	1.00765
22850.8	0.9961	0.997	1.0066
22854.9	0.99587	0.99634	1.00539
22859.2	0.99536	0.99547	1.00393
22863.1	0.99485	0.99449	1.00232
22867.4	0.99464	0.99377	0.99881
22871.2	0.99416	0.99341	0.99604
22875.6	0.99389	0.99379	0.99312
22879.7	0.99341	0.99337	0.99146
22883.5	0.99273	0.99288	0.99089
22887.6	0.99253	0.9926	0.98998
22891.7	0.99198	0.99142	0.98924
22895.5	0.99135	0.99026	0.98952
22899.4	0.99084	0.98939	0.98996
22903.2	0.99047	0.98893	0.99048
22907.3	0.99007	0.98853	0.99134
22912.5	0.99002	0.98814	0.99427
22917.6	0.98949	0.98867	0.9971
22921.7	0.98941	0.98892	0.99971
22927.4	0.9895	0.98982	1.00194
22931.7	0.98963	0.99088	1.00228
22936.6	0.98981	0.99252	1.00195
22941.5	0.98975	0.99445	1.00076
22945.9	0.98937	0.99617	1.00152
--	--		--
--	--		--
--	--		--
--	--		--
--	--		--
--	--		--
--	--		--

## Sheet: Figure_2e
Ru K-edge	py-RuO2:Zn	c-RuO2	Ru foil
Radial distance (Å)	|FT(k2χ(R))| (Å-3)
0	0.10016	0.25969	0.13639
0.03068	0.09867	0.25327	0.13108
0.06136	0.09453	0.23523	0.11614
0.09204	0.08881	0.20944	0.09484
0.12272	0.08342	0.18315	0.07434
0.1534	0.08096	0.16717	0.06751
0.18408	0.08369	0.17114	0.08141
0.21476	0.09191	0.19416	0.10537
0.24544	0.10365	0.22598	0.12796
0.27612	0.11599	0.25619	0.14298
0.3068	0.12617	0.27755	0.14724
0.33748	0.13211	0.28584	0.13958
0.36816	0.13263	0.27935	0.12075
0.39884	0.12776	0.25909	0.09404
0.42951	0.1194	0.22963	0.06828
0.46019	0.11203	0.20106	0.06376
0.49087	0.11254	0.19026	0.08901
0.52155	0.12613	0.21162	0.12451
0.55223	0.15148	0.26118	0.15689
0.58291	0.18274	0.32418	0.17963
0.61359	0.21378	0.38828	0.18902
0.64427	0.23964	0.4455	0.18312
0.67495	0.25667	0.49116	0.16168
0.70563	0.26272	0.52342	0.12627
0.73631	0.25765	0.54333	0.08093
0.76699	0.24424	0.55492	0.03968
0.79767	0.2297	0.56498	0.05745
0.82835	0.22643	0.58173	0.10824
0.85903	0.24728	0.61222	0.15591
0.88971	0.29538	0.65931	0.19171
0.92039	0.36313	0.72054	0.21068
0.95107	0.4402	0.78949	0.20965
0.98175	0.51797	0.85835	0.1873
1.01243	0.59008	0.92012	0.14439
1.04311	0.65241	0.97003	0.08462
1.07379	0.70315	1.00654	0.03144
1.10447	0.74304	1.03206	0.08915
1.13515	0.77547	1.05325	0.17317
1.16583	0.80609	1.08043	0.25307
1.1965	0.84178	1.12542	0.31978
1.22718	0.88869	1.19779	0.36604
1.25786	0.95011	1.30105	0.38601
1.28854	1.02517	1.4314	0.37584
1.31922	1.10909	1.5793	0.33413
1.3499	1.19458	1.73241	0.26273
1.38058	1.2734	1.87792	0.16922
1.41126	1.3377	2.00411	0.09025
1.44194	1.38084	2.10117	0.14937
1.47262	1.39792	2.16167	0.27875
1.5033	1.38604	2.18075	0.41141
1.53398	1.3444	2.15626	0.5292
1.56466	1.27422	2.08862	0.6203
1.59534	1.17855	1.9807	0.67561
1.62602	1.06204	1.83741	0.68899
1.6567	0.93049	1.66534	0.65823
1.68738	0.7905	1.47223	0.58683
1.71806	0.64902	1.26647	0.48824
1.74874	0.51301	1.05653	0.39758
1.77942	0.38921	0.85052	0.38569
1.8101	0.28429	0.65592	0.49677
1.84078	0.2052	0.47952	0.68521
1.87146	0.15845	0.32822	0.90009
1.90214	0.14333	0.21194	1.11333
1.93282	0.14642	0.15018	1.30949
1.9635	0.15341	0.15461	1.48124
1.99418	0.15786	0.18932	1.62871
2.02485	0.15879	0.22175	1.75967
2.05553	0.15701	0.24145	1.88894
2.08621	0.15304	0.24606	2.03556
2.11689	0.14627	0.2356	2.21746
2.14757	0.13513	0.21099	2.44521
2.17825	0.11794	0.17376	2.71812
2.20893	0.09387	0.12656	3.02461
2.23961	0.06496	0.07619	3.3455
2.27029	0.04529	0.05509	3.65802
2.30097	0.06681	0.10071	3.93904
2.33165	0.11507	0.16706	4.16736
2.36233	0.17089	0.23486	4.32529
2.39301	0.22761	0.29817	4.39963
2.42369	0.28125	0.35344	4.38236
2.45437	0.32869	0.39828	4.27092
2.48505	0.36752	0.43144	4.06814
2.51573	0.39609	0.45279	3.78192
2.54641	0.41357	0.46338	3.42456
2.57709	0.41999	0.46532	3.01189
2.60777	0.41622	0.46156	2.56221
2.63845	0.40386	0.45557	2.09514
2.66913	0.38519	0.45102	1.63044
2.69981	0.363	0.45144	1.18709
2.73049	0.34053	0.46007	0.78292
2.76117	0.32133	0.4798	0.4373
2.79184	0.30893	0.51304	0.19846
2.82252	0.30627	0.56143	0.2236
2.8532	0.31491	0.62533	0.36238
2.88388	0.3346	0.7035	0.46731
2.91456	0.36345	0.79302	0.52522
2.94524	0.39873	0.88949	0.54225
2.97592	0.43741	0.98753	0.52955
3.0066	0.47653	1.08122	0.50017
3.03728	0.51337	1.16466	0.46686
3.06796	0.54548	1.23248	0.43943
3.09864	0.57082	1.28033	0.42227
3.12932	0.58782	1.30534	0.41402
3.16	0.5955	1.30641	0.41063
3.19068	0.5935	1.28452	0.40956
3.22136	0.58208	1.24279	0.41242
3.25204	0.56209	1.18637	0.42482
3.28272	0.53484	1.12213	0.45323
3.3134	0.50195	1.05781	0.50047
3.34408	0.46516	1.00069	0.56345
3.37476	0.42609	0.95584	0.63471
3.40544	0.38605	0.92446	0.70538
3.43612	0.34593	0.90332	0.76712
3.4668	0.30614	0.88588	0.81312
3.49748	0.26673	0.86435	0.83843
3.52816	0.22762	0.83172	0.84009
3.55884	0.18892	0.78295	0.817
3.58952	0.15136	0.71553	0.76982
3.62019	0.11695	0.62944	0.70071
3.65087	0.09019	0.5269	0.613
3.68155	0.0787	0.41211	0.51094
3.71223	0.08605	0.2912	0.39947
3.74291	0.10458	0.17412	0.28439
3.77359	0.12519	0.09259	0.17435
3.80427	0.14276	0.12664	0.09617
3.83495	0.15475	0.21133	0.12138
3.86563	0.15998	0.28971	0.2031
3.89631	0.15814	0.35107	0.28544
3.92699	0.14955	0.39241	0.35715
3.95767	0.13509	0.41335	0.41502
3.98835	0.11611	0.41517	0.45812
4.01903	0.09437	0.40037	0.48688
4.04971	0.07216	0.37238	0.50301
4.08039	0.05265	0.33518	0.50958
4.11107	0.04062	0.29303	0.51096
4.14175	0.03999	0.25013	0.51247
4.17243	0.04682	0.21037	0.5195
4.20311	0.05439	0.17713	0.53603
4.23379	0.0592	0.15308	0.56331
4.26447	0.06005	0.13974	0.5995
4.29515	0.05681	0.13701	0.64048
4.32583	0.04997	0.14314	0.68123
4.35651	0.0405	0.15552	0.71688
4.38719	0.02995	0.17135	0.74345
4.41786	0.02121	0.18788	0.75808
4.44854	0.01958	0.20239	0.75913
4.47922	0.026	0.21231	0.7461
4.5099	0.03502	0.2154	0.71948
4.54058	0.04361	0.20998	0.68046
4.57126	0.05081	0.19519	0.6307
4.60194	0.05662	0.17132	0.57206
4.63262	0.06155	0.14049	0.50631
4.6633	0.06641	0.10878	0.43499
4.69398	0.07214	0.09151	0.35937
4.72466	0.07944	0.10799	0.28061
4.75534	0.08854	0.15169	0.20009
4.78602	0.09923	0.20594	0.121
4.8167	0.11096	0.26171	0.0599
4.84738	0.12303	0.31429	0.08421
4.87806	0.13475	0.36089	0.15548
4.90874	0.14552	0.39991	0.22899
4.93942	0.15483	0.43078	0.2967
4.9701	0.16231	0.4539	0.35496
5.00078	0.1677	0.4705	0.40116
5.03146	0.17087	0.48246	0.43341
5.06214	0.17176	0.49192	0.45059
5.09282	0.17042	0.50081	0.45249
5.1235	0.16696	0.51039	0.43983
5.15418	0.16155	0.5209	0.41432
5.18486	0.15441	0.53152	0.37851
5.21553	0.14578	0.54059	0.33578
5.24621	0.13594	0.54606	0.29005
5.27689	0.12517	0.54588	0.24563
5.30757	0.11376	0.53841	0.20668
5.33825	0.10199	0.5226	0.17637
5.36893	0.09013	0.49813	0.15553
5.39961	0.07843	0.46545	0.14171
5.43029	0.06709	0.42566	0.13039
5.46097	0.05631	0.38042	0.11727
5.49165	0.04624	0.33182	0.09982
5.52233	0.03698	0.28219	0.07779
5.55301	0.02862	0.23393	0.05417
5.58369	0.02125	0.18933	0.04045
5.61437	0.01503	0.15046	0.05397
5.64505	0.01043	0.11901	0.08373
5.67573	0.00849	0.09609	0.1167
5.70641	0.00967	0.08192	0.1483
5.73709	0.01246	0.07554	0.17662
5.76777	0.01555	0.07516	0.20087
5.79845	0.01839	0.07903	0.22096
5.82913	0.02076	0.0858	0.23721
5.85981	0.0225	0.09419	0.25013
5.89049	0.02351	0.10279	0.26011
5.92117	0.02371	0.11012	0.2672
5.95185	0.02309	0.11476	0.27104
5.98253	0.02164	0.11556	0.2709
6.0132	0.01948	0.1118	0.26593
6.04388	0.01676	0.10323	0.2554
6.07456	0.0138	0.09018	0.23902
6.10524	0.01113	0.07357	0.21729
6.13592	0.00962	0.05516	0.19186
6.1666	0.01008	0.03833	0.16607
6.19728	0.01215	0.03044	0.14562
6.22796	0.01489	0.03702	0.13785
6.25864	0.01763	0.05007	0.14689
6.28932	0.02004	0.0624	0.16924
6.32	0.02199	0.07136	0.19758
6.35068	0.02354	0.07625	0.22571
6.38136	0.02482	0.07766	0.24959
6.41204	0.0261	0.07739	0.26685
6.44272	0.02762	0.07848	0.27643
6.4734	0.02962	0.08418	0.27844
6.50408	0.03218	0.09612	0.27409
6.53476	0.0352	0.11336	0.26565
6.56544	0.03849	0.1335	0.25628
6.59612	0.04176	0.15404	0.24963
6.6268	0.04471	0.17291	0.24886
6.65748	0.04705	0.18855	0.25551
6.68816	0.04855	0.19996	0.26881
6.71884	0.04903	0.20666	0.28627
6.74952	0.04837	0.2087	0.30471
6.7802	0.04652	0.2066	0.32123
6.81087	0.04352	0.20125	0.33365
6.84155	0.03945	0.1938	0.34059
6.87223	0.03448	0.18549	0.34143
6.90291	0.02881	0.17733	0.33628
6.93359	0.0227	0.16998	0.32576
6.96427	0.01643	0.16349	0.31097
6.99495	0.01028	0.15741	0.29325
7.02563	0.00459	0.15095	0.27409
7.05631	0.00136	0.14323	0.25487
7.08699	0.00512	0.13356	0.23675
7.11767	0.00835	0.12157	0.22046
7.14835	0.01054	0.10726	0.20621
7.17903	0.01164	0.091	0.19377
7.20971	0.01172	0.0735	0.18258
7.24039	0.01093	0.05581	0.17195
7.27107	0.00954	0.0394	0.16131
7.30175	0.00796	0.02682	0.1503
7.33243	0.00679	0.02223	0.1388
7.36311	0.00673	0.02593	0.12698
7.39379	0.00779	0.03193	0.11521
7.42447	0.00931	0.0365	0.10396
7.45515	0.01072	0.03842	0.09378
7.48583	0.01165	0.03751	0.08519
7.51651	0.01194	0.0341	0.07857
7.54719	0.01154	0.02896	0.07404
7.57787	0.01048	0.02345	0.07143
7.60854	0.00891	0.01987	0.07029
7.63922	0.0071	0.0207	0.07003
7.6699	0.0056	0.02557	0.07005
7.70058	0.00526	0.032	0.06982
7.73126	0.00639	0.03821	0.06894
7.76194	0.00823	0.04331	0.06714
7.79262	0.01008	0.04686	0.06426
7.8233	0.0116	0.04874	0.0603
7.85398	0.01259	0.04904	0.05536
7.88466	0.01298	0.04803	0.04968
7.91534	0.01274	0.0461	0.04362
7.94602	0.01194	0.04373	0.03764
7.9767	0.01064	0.04143	0.03226
8.00738	0.00901	0.03961	0.02798
8.03806	0.00723	0.0385	0.02512
8.06874	0.00556	0.03806	0.02363
8.09942	0.00439	0.038	0.02313
8.1301	0.00413	0.03797	0.02322
8.16078	0.0047	0.0376	0.0238
8.19146	0.00558	0.03669	0.02512
8.22214	0.00642	0.03518	0.02757
8.25282	0.00708	0.03325	0.03138
8.2835	0.00756	0.03136	0.03639
8.31418	0.00793	0.03024	0.04215
8.34486	0.00828	0.03073	0.04805
8.37554	0.0087	0.03338	0.05351
8.40621	0.00926	0.03805	0.05802
8.43689	0.00993	0.04414	0.06123
8.46757	0.01066	0.05092	0.06295
8.49825	0.01134	0.05772	0.06325
8.52893	0.01188	0.064	0.06244
8.55961	0.01221	0.06933	0.06114
8.59029	0.01226	0.07336	0.0602
8.62097	0.012	0.07586	0.0605
8.65165	0.01144	0.07668	0.0627
8.68233	0.01058	0.0758	0.06685
8.71301	0.00947	0.07324	0.07244
8.74369	0.00817	0.06916	0.07865
8.77437	0.00674	0.06375	0.0846
8.80505	0.00529	0.05731	0.08955
8.83573	0.00395	0.05012	0.09295
8.86641	0.00297	0.04252	0.0945
8.89709	0.00269	0.03483	0.0941
8.92777	0.00315	0.02734	0.0919
8.95845	0.00392	0.02031	0.0882
8.98913	0.00472	0.01401	0.08353
9.01981	0.00539	0.00897	0.07848
9.05049	0.0059	0.00679	0.07373
9.08117	0.00623	0.00884	0.0699
9.11185	0.00638	0.01296	0.06744
9.14253	0.00637	0.01768	0.06651
9.17321	0.00623	0.02261	0.06702
9.20388	0.006	0.02761	0.06871
9.23456	0.00571	0.03254	0.07128
9.26524	0.0054	0.03724	0.07453
9.29592	0.00511	0.04155	0.0783
9.3266	0.00487	0.0453	0.08247
9.35728	0.00469	0.04834	0.08689
9.38796	0.00459	0.05056	0.09131
9.41864	0.00455	0.0519	0.0954
9.44932	0.00457	0.05234	0.09876
9.48	0.00464	0.05191	0.10096
9.51068	0.00475	0.05067	0.10164
9.54136	0.00489	0.04871	0.10051
9.57204	0.00505	0.04613	0.09741
9.60272	0.00523	0.04304	0.09233
9.6334	0.00541	0.0395	0.08548
9.66408	0.00558	0.03558	0.07722
9.69476	0.00572	0.03134	0.06818
9.72544	0.00582	0.02681	0.05924
9.75612	0.00588	0.02205	0.05156
9.7868	0.00588	0.01716	0.04651
9.81748	0.00586	0.01242	0.04509
9.84816	0.00581	0.00858	0.04715
9.87884	0.00576	0.00758	0.0515
9.90952	0.00573	0.01025	0.05675
9.9402	0.00573	0.01444	0.06189
9.97088	0.00576	0.01879	0.06634
--	--		--
--	--		--
--	--		--
--	--		--
--	--		--
--	--		--
--	--		--
--	--		--

## Sheet: Figure_2g
Zn K-edge	py-RuO2:Zn	ZnO	Zn foil
Energy (eV)	Normalized absorbance
9462.5	0.00957	0.00371	0.00259
9466.71	0.00904	0.0035	0.00229
9470.62	0.00744	0.00323	0.00216
9474.49	0.00737	0.00269	0.00196
9478.28	0.00555	0.00294	0.00181
9482.16	0.00593	0.00252	0.00157
9486.18	0.00451	4.69358e-05	0.00147
9490.15	0.00461	-0.00413	0.00135
9494.3	0.00467	0.00191	0.00115
9498.45	0.00297	0.00215	0.00102
9502.48	0.00253	0.00225	0.000920023
9506.51	0.000835696	0.00199	0.000803841
9510.54	0.00126	0.00117	0.000727269
9514.45	0.0014	0.00138	0.000576606
9518.23	0.000828702	0.000847778	0.000534896
9522.14	0.00177	0.000794924	0.000538142
9526.23	0.00125	0.000701943	0.000519641
9530.06	0.000870867	8.84008e-05	0.000450217
9534.12	0.000925876	0.000362392	0.000299939
9538.44	0.00103	0.000200317	0.000170458
9542.45	0.00144	0.000165826	6.42206e-06
9546.26	0.000237871	0.000100797	-0.000164844
9550.19	-0.00158	-0.000163461	-0.000348738
9554.09	-0.000307369	-0.000589762	-0.000541949
9557.9	-0.000431845	-0.000620837	-0.000553288
9561.89	-0.00167	-0.000361596	-0.000537416
9565.98	-0.0023	-0.000204558	-0.000593975
9570.19	-0.000574707	-0.000363215	-0.000688532
9574.28	-0.000468667	-0.000830591	-0.000653672
9578.11	0.00015787	-0.000892555	-0.000604405
9582.47	-0.00135	-0.00113	-0.000649041
9586.39	-0.00204	-0.00111	-0.000555369
9590.32	0.000290314	-0.000804652	-0.000463276
9594.2	-0.000499035	-0.000738997	-0.000475787
9598.05	-0.00227	-0.000871767	-0.000421309
9601.94	-0.00117	-0.000784362	-0.000381215
9605.79	-0.000697313	-0.000597648	-0.000304145
9610	-0.000378182	-0.000471729	-0.000123102
9614.08	-0.000373843	-0.000241249	9.5237e-05
9618.12	-0.00154	-8.16978e-06	0.000367846
9622.21	0.000316094	0.000438786	0.000678006
9626.16	0.00174	0.000989211	0.0012
9630.12	0.00195	0.00163	0.00189
9633.95	0.00146	0.00249	0.00283
9637.83	0.00336	0.00404	0.00422
9638.81	0.00291	0.00446	0.00465
9639.84	0.00491	0.00492	0.00513
9640.86	0.00464	0.00549	0.00566
9641.71	0.00556	0.00606	0.00614
9642.78	0.00701	0.00646	0.00687
9643.85	0.00815	0.00756	0.00764
9644.88	0.00953	0.00847	0.00836
9645.19	0.00982	0.00876	0.0086
9646.13	0.01122	0.00977	0.00944
9646.8	0.00999	0.01064	0.01018
9647.6	0.01204	0.01171	0.01126
9648.23	0.01201	0.01245	0.01229
9648.99	0.01372	0.0138	0.01358
9649.71	0.01502	0.01508	0.01498
9650.33	0.01588	0.0164	0.01636
9651	0.01718	0.01808	0.01809
9651.76	0.01775	0.01969	0.02008
9652.48	0.01947	0.02176	0.02253
9653.19	0.02273	0.02458	0.02522
9653.86	0.02413	0.02727	0.02891
9654.62	0.02774	0.03187	0.03443
9655.43	0.03184	0.03649	0.04143
9656.1	0.03951	0.04044	0.0497
9656.82	0.0461	0.04837	0.06092
9657.49	0.05748	0.05767	0.07613
9658.21	0.07107	0.07134	0.10521
9658.83	0.09371	0.09353	0.1427
9659.64	0.1145	0.12167	0.22388
9660.27	0.14189	0.1618	0.3192
9661.07	0.18166	0.28003	0.46923
9661.7	0.2242	0.40547	0.56411
9662.37	0.27969	0.63165	0.66222
9663.09	0.34193	0.8665	0.73879
9663.81	0.4263	0.97381	0.80156
9664.52	0.5574	1.03259	0.84834
9665.2	0.74522	1.07622	0.88407
9665.91	0.99112	1.13334	0.93367
9666.59	1.22677	1.24018	0.9816
9667.22	1.40886	1.33199	1.01919
9667.93	1.50918	1.42581	1.06249
9668.65	1.5509	1.56654	1.09853
9669.37	1.56387	1.65719	1.12619
9670	1.57161	1.65297	1.14398
9670.72	1.57505	1.55124	1.14839
9671.39	1.56717	1.46673	1.13603
9672.02	1.54984	1.37555	1.10991
9672.74	1.50302	1.24551	1.06814
9673.45	1.44318	1.16489	1.03339
9673.82	1.37603	1.13107	1.00866
9674.4	1.30446	1.05106	0.98456
9675.39	1.24274	0.96081	0.97048
9676.06	1.18851	0.92673	0.96238
9676.83	1.14041	0.91795	0.95664
9677.45	1.09724	0.93623	0.95437
9677.86	1.06205	0.95979	0.95309
9678.85	1.03331	1.0556	0.94754
9679.48	1.00137	1.09017	0.94158
9680.2	0.97215	1.12077	0.93153
9680.87	0.94024	1.11756	0.92136
9681.59	0.91281	1.09554	0.90937
9682.31	0.89107	1.06638	0.89899
9682.63	0.87147	1.05726	0.89537
9683.62	0.85723	1.04319	0.88667
9684.38	0.85139	1.02724	0.88394
9685.06	0.84681	1.00759	0.88312
9685.83	0.84694	0.98034	0.88391
9686.5	0.84561	0.95208	0.88652
9687.22	0.8438	0.93697	0.89077
9687.94	0.84413	0.92601	0.89655
9688.57	0.8415	0.91593	0.90233
9689.39	0.84272	0.90347	0.91136
9690.06	0.84171	0.8846	0.91997
9690.74	0.8378	0.86345	0.93003
9691.41	0.8326	0.84659	0.93981
9692.14	0.82881	0.8271	0.94914
9692.9	0.82172	0.80778	0.96016
9693.62	0.81575	0.79776	0.97007
9694.3	0.80848	0.79357	0.97871
9695.02	0.80241	0.79055	0.98622
9695.79	0.80216	0.78768	0.99313
9696.51	0.80184	0.78431	0.99808
9697.24	0.79963	0.78377	1.00153
9697.6	0.80572	0.78392	1.00299
9698.63	0.80526	0.79256	1.00583
9699.27	0.81463	0.79931	1.00622
9699.94	0.82208	0.80758	1.0057
9700.76	0.82916	0.82288	1.00373
9701.53	0.84103	0.83747	1.00057
9702.16	0.85443	0.85267	0.99666
9702.84	0.86961	0.86677	0.99157
9703.56	0.88947	0.8777	0.98595
9704.33	0.90916	0.89466	0.98057
9705.01	0.9256	0.90974	0.97644
9705.68	0.94078	0.92195	0.973
9706.41	0.95832	0.93726	0.96946
9706.82	0.96836	0.9439	0.96774
9707.77	0.98248	0.95808	0.96476
9708.81	0.99699	0.9822	0.96305
9709.8	1.0065	1.00486	0.96317
9710.8	1.0155	1.03128	0.96511
9711.75	1.02436	1.05116	0.96848
9712.75	1.03286	1.0843	0.9725
9713.74	1.04015	1.11246	0.97656
9714.65	1.05	1.12961	0.98
9715.6	1.05828	1.1309	0.98244
9716.42	1.06404	1.11957	0.98347
9717.55	1.06843	1.09159	0.98377
9718.55	1.07042	1.05796	0.98304
9719.5	1.07402	1.04087	0.98207
9720.5	1.07128	1.02214	0.98121
9721.54	1.06984	1.00941	0.98077
9722.54	1.06485	1.00918	0.98055
9723.49	1.06488	1.0072	0.98063
9724.45	1.06163	1.00455	0.98097
9725.4	1.05839	1.0019	0.98172
9726.58	1.05613	0.9993	0.98332
9727.54	1.05286	1.0003	0.98535
9728.44	1.05163	1.00428	0.98799
9729.63	1.0459	1.01361	0.99156
9730.63	1.04224	1.02481	0.99522
9731.54	1.03355	1.03106	0.99909
9732.58	1.02492	1.03968	1.0039
9733.67	1.01729	1.04658	1.00884
9734.67	1.01028	1.05282	1.01294
9735.72	1.00364	1.05778	1.01705
9736.72	0.99731	1.06555	1.01996
9737.82	0.99423	1.07347	1.02227
9738.77	0.99302	1.07836	1.02333
9739.82	0.98883	1.0801	1.02319
9740.78	0.9842	1.07686	1.02195
9741.83	0.9813	1.07072	1.01953
9742.83	0.97996	1.06232	1.01632
9743.88	0.97293	1.05518	1.01163
9744.88	0.97175	1.04436	1.00639
9745.84	0.96687	1.03406	1.00121
9746.93	0.9642	1.02229	0.9956
9747.84	0.958	1.01524	0.99081
9748.8	0.95651	1.00486	0.98662
9749.85	0.95239	0.99385	0.98322
9750.67	0.94894	0.98494	0.98085
9751.73	0.9479	0.9767	0.9781
9752.73	0.94756	0.96595	0.97581
9753.64	0.94632	0.95668	0.97381
9754.74	0.94603	0.94623	0.9717
9755.56	0.94738	0.9411	0.97016
9756.61	0.94531	0.93409	0.968
9757.62	0.94828	0.92849	0.96621
9758.58	0.94946	0.92434	0.96479
9759.54	0.95438	0.92238	0.96345
9760.5	0.95553	0.92084	0.96253
9761.55	0.95355	0.92015	0.96209
9762.56	0.95695	0.92104	0.96248
9763.57	0.95455	0.92302	0.96372
9764.48	0.95741	0.92553	0.96538
9765.49	0.9605	0.92979	0.968
9766.59	0.96439	0.93557	0.97131
9767.55	0.9659	0.94055	0.97434
9768.56	0.96388	0.94655	0.9776
9769.57	0.97039	0.95387	0.98089
9770.58	0.96821	0.96218	0.98427
9771.63	0.97061	0.96987	0.98763
9772.6	0.97446	0.97737	0.99101
9773.6	0.97752	0.98574	0.99455
9774.66	0.98174	0.9935	0.99832
9775.76	0.98658	0.99909	1.00247
9776.73	0.98878	1.00319	1.00607
9777.78	0.99341	1.0074	1.01031
9778.79	0.99686	1.0111	1.0139
9779.85	0.99708	1.01425	1.01702
9780.77	0.99879	1.01629	1.01933
9781.87	1.00098	1.01777	1.02145
9782.93	1.00384	1.01817	1.02261
9783.89	1.00809	1.01773	1.02304
9784.86	1.0115	1.01737	1.02292
9785.92	1.01289	1.01618	1.02234
9786.97	1.01339	1.01504	1.02149
9787.99	1.01633	1.0149	1.02048
9788.91	1.01509	1.01528	1.01942
9789.83	1.01614	1.01634	1.01835
9790.84	1.02198	1.01826	1.01723
9791.9	1.02112	1.02108	1.01639
9792.82	1.01637	1.02355	1.01642
9793.79	1.01268	1.02709	1.01671
9794.8	1.01415	1.02994	1.01649
9795.77	1.01576	1.0328	1.01596
9796.74	1.014	1.03455	1.01534
9797.61	1.01637	1.03569	1.01469
9798.54	1.01093	1.03562	1.01395
9799.46	1.01267	1.03402	1.01311
9800.57	1.01371	1.03175	1.0119
9801.49	1.0123	1.02805	1.01073
9802.5	1.01115	1.02307	1.00932
9803.57	1.01079	1.01669	1.00769
9804.53	1.01099	1.01334	1.00607
9805.55	1.01071	1.00827	1.00426
9806.48	1.00764	1.00383	1.00257
9807.58	1.00641	0.99819	1.00046
9809.62	1.00719	0.99108	0.99632
9811.6	1.00521	0.98529	0.99208
9813.59	1.0034	0.98271	0.9868
9815.63	1.00104	0.98245	0.98249
9817.67	1.00079	0.98483	0.97813
9819.75	1.00246	0.99197	0.97572
9821.84	1.00056	1.0002	0.97561
9823.83	1.00235	1.00824	0.97803
9825.82	1.00387	1.01397	0.98251
9827.86	1.00435	1.01938	0.9879
9829.81	1.00648	1.023	0.99275
9831.86	1.0062	1.02504	0.99699
9833.85	1.00537	1.02499	1.00026
9835.62	1.00454	1.02458	1.00209
9837.71	1.00375	1.02317	1.00327
9839.57	0.99934	1.02214	1.00412
9841.53	0.99895	1.01983	1.00486
9843.48	0.995	1.01576	1.00585
9845.48	0.99144	1.01144	1.00698
9847.44	0.98671	1.00681	1.0086
9849.44	0.98512	1.00249	1.00989
9851.54	0.98501	0.99812	1.01138
9853.59	0.98396	0.99341	1.01304
9855.6	0.98323	0.9887	1.01454
9857.61	0.98437	0.98367	1.01588
9859.57	0.98366	0.97965	1.01678
9861.72	0.98506	0.97493	1.01731
9863.77	0.98996	0.9719	1.01758
9865.69	0.98895	0.97127	1.01742
9867.7	0.99169	0.97049	1.01681
9869.71	0.99666	0.97187	1.01545
9871.77	1.00151	0.97516	1.01338
9873.74	1.00303	0.97807	1.01089
9875.75	1.00502	0.98161	1.0081
9877.63	1.00928	0.98728	1.00481
9879.6	1.00853	0.99099	1.00191
9881.43	1.01096	0.99459	0.99866
9883.49	1.00811	0.99879	0.99549
9885.42	1.00899	1.00147	0.993
9887.39	1.00914	1.00508	0.99087
9889.36	1.01236	1.00957	0.98963
9891.34	1.01062	1.01306	0.98878
9893.45	1.0097	1.01456	0.98847
9895.43	1.01198	1.01561	0.98891
9897.5	1.00787	1.01527	0.98992
9899.57	1.00909	1.01482	0.99117
9901.5	1.00933	1.01362	0.9928
9903.72	1.00817	1.01186	0.99475
9905.75	1.00577	1.00981	0.99641
9907.54	1.00639	1.00901	0.99786
9909.71	1.00378	1.00649	0.9993
9911.79	1.00113	1.00727	1.00054
9913.82	1.0005	1.00733	1.00151
9915.75	1.00009	1.00637	1.0022
9917.74	0.9955	1.00532	1.00283
9919.68	0.99733	1.0045	1.00334
9921.57	0.99553	1.00392	1.00392
9923.46	0.99788	1.00293	1.00436
9925.4	0.9976	1.00164	1.00488
9927.34	0.99813	0.99963	1.00545
9929.38	0.99753	0.99893	1.00597
9931.37	1.00076	0.99862	1.00647
9933.41	1.00085	0.99871	1.00699
9935.45	1.00314	0.99621	1.00739
9937.49	1.00322	0.99391	1.00759
9939.63	1.00403	0.99342	1.0078
9941.48	1.00624	0.99315	1.00799
9943.48	1.00596	0.99302	1.00795
9945.66	1.00528	0.99315	1.00763
9947.75	1.00282	0.99519	1.00754
9949.7	1.00378	0.99614	1.00706
9951.75	1.00074	0.99595	1.00649
9953.8	1.00059	0.99564	1.00581
9955.85	0.9988	0.99603	1.00494
9957.75	1.00106	0.99721	1.00395
9960.66	0.99856	0.99863	1.00221
9963.57	0.9973	1.00144	1.00013
9966.39	0.99684	1.0039	0.99835
9969.4	0.99491	1.00651	0.99653
9972.36	0.99498	1.00799	0.99561
9975.32	0.99569	1.00745	0.99483
9978.39	0.99835	1.00505	0.99461
9981.55	0.99413	1.00196	0.99478
9984.42	0.99564	1.00046	0.99517
9987.68	0.99527	0.99743	0.99528
9990.7	0.99553	0.99263	0.99528
9993.73	0.99732	0.99089	0.9955
9996.8	0.99764	0.98989	0.99609
9999.83	0.99913	0.9898	0.99688
10002.9	0.99981	0.99124	0.9975
10005.7	1.00023	0.99246	0.99802
10008.6	1.00249	0.99235	0.99845
10011.5	1.00224	0.99308	0.99898
10014.5	1.00173	0.9939	0.99966
10017.4	1.00461	0.99534	1.00034
10020.5	1.00566	0.99685	1.00093
10023.6	1.00383	0.99878	1.0015
10026.5	1.00476	1.00053	1.00192
10029.7	1.00245	1.00156	1.00231
10032.8	1.00275	1.00299	1.00265
10035.8	1.00193	1.00404	1.00264
10038.9	0.99934	1.00521	1.00256
10041.9	0.99827	1.00552	1.00219
10044.8	0.99864	1.00595	1.0016
10047.7	0.99825	1.0062	1.00102
10050.8	0.99678	1.00609	1.00016
10053.5	0.99816	1.00591	0.99951
10056.5	0.99838	1.00577	0.99878
10059.5	0.9986	1.0047	0.99818
10062.3	0.99993	1.00418	0.99741
10065.4	0.99974	1.00405	0.99709
10068.6	1.00026	1.00374	0.99702
10071.7	1.00142	1.00194	0.99681
10074.7	1.00135	1.00093	0.99691
10077.8	1.00093	1.00033	0.99682
10080.7	1.00095	0.99993	0.99678
10083.9	0.9977	0.99936	0.99656
10086.8	0.99869	0.99853	0.99649
10089.8	0.99935	0.99783	0.9964
10092.9	0.99831	0.9974	0.9965
10095.7	0.99747	0.9974	0.9966
10098.6	0.99783	0.99709	0.99665
10101.4	0.99808	0.9972	0.99682
10104.4	0.99777	0.99754	0.99707
10107.6	0.9974	0.99758	0.99737
10110.5	0.99819	0.99795	0.99759
10113.6	0.99705	0.99861	0.99783
10116.7	0.99793	0.99953	0.99808
10119.7	0.99827	1.00078	0.99847
10122.7	0.99928	1.00093	0.99879
10125.8	1.00076	1.00131	0.99911
10128.7	0.99944	1.00158	0.99931
10131.9	0.99981	1.00149	0.99953
10134.8	0.99823	1.00167	0.99975
10137.7	0.99992	1.00147	0.99986
10140.7	0.99858	1.00124	0.99994
10143.5	0.99785	1.00148	0.99986
10146.5	0.99782	1.00126	0.99974
10149.5	0.99879	1.001	0.99965
10152.4	0.99946	1.00074	0.99953
10155.5	1.00084	1.00049	0.99917
10158.6	0.99953	1.0006	0.99896
10161.7	1.00116	1.00074	0.99875
10164.7	1.00249	1.00058	0.9986
10167.8	1.00058	0.99979	0.99841
10170.9	1.00064	0.99985	0.99849
10174	1.00114	0.99902	0.99843
10176.9	1.00074	0.99849	0.99833
10179.9	1.0008	0.99882	0.99846
10182.8	0.99948	0.9994	0.99845
10185.7	0.99955	0.99943	0.99852
10188.6	1.00016	0.9993	0.99849
10191.6	0.9995	0.99948	0.99849
10194.6	0.99768	0.99979	0.99853
10197.6	0.99917	1.00072	0.99865
10200.6	0.99858	1.00163	0.99864
10203.6	0.99837	1.00185	0.99871
10206.6	0.99921	1.00171	0.9987
10209.8	0.99966	1.00191	0.99875
10212.9	0.99899	1.00217	0.99885
10216	0.99779	1.00227	0.99898
10218.8	0.99884	1.00236	0.99913
10221.9	0.99886	1.00246	0.9993
10224.9	1.00018	1.00251	0.9995
10227.8	1.00184	1.0025	0.99976
10230.6	1.0011	1.00249	0.99996
10233.6	1.00061	1.00247	1.00008
10236.5	1.00127	1.00242	1.00016
10239.5	1.00095	1.00228	1.00039
10242.5	1.00076	1.00144	1.00055
10245.5	1.00245	1.00091	1.00075
10248.7	0.99968	1.00054	1.00076
10251.6	0.99917	1.00016	1.00101
10254.6	0.99939	0.99982	1.00119
10257.8	1.00191	1.0002	1.00141
10261.8	1.00094	1.00023	1.00158
10265.8	1.00057	0.9993	1.00158
10269.7	1.00131	0.99819	1.00166
10273.6	1.00148	0.99837	1.00179
10277.5	0.99933	0.99818	1.0018
10281.3	1.00006	0.99804	1.00189
10285.3	1.00013	0.99827	1.00201
10289.3	1.00115	0.99914	1.00216
10293.2	0.99987	0.99888	1.00217
10297.6	1.00179	0.99867	1.00226
10301.7	1.00051	0.99862	1.00232
10305.6	0.99982	0.99885	1.00237
10309.8	0.99983	0.99963	1.00246
10313.5	1.00178	0.99996	1.0025
10317.7	1.00059	0.99983	1.00277
10321.6	1.00351	0.9998	1.00285
10325.4	1.0021	0.99998	1.00296
10329.3	1.00266	0.99998	1.00304
10333.2	1.00446	0.99998	1.00311
10337.4	1.00458	0.99993	1.00331
10341.4	1.00377	0.99985	1.00352
10345.5	1.00503	0.99977	1.00377
10349.7	1.00472	0.99969	1.00408
10353.7	1.00361	0.99979	1.00426
10357.7	1.00402	0.99988	1.00457
10361.7	1.00397	0.99975	1.00475
10365.6	1.00411	0.99947	1.00494
10369.1	1.00277	0.99922	1.00515
10373.3	1.0024	0.99887	1.0055
10377.3	1.00389	0.99879	1.00574
10381.4	1.00238	0.99865	1.00598
10385.4	1.00229	0.99841	1.00614
10389.5	1.00515	0.99849	1.0063
10393.6	1.00316	0.9987	1.00643
10397.6	1.00308	0.99863	1.00669
10401.7	1.00317	0.99857	1.00696
10405.7	1.00321	0.99856	1.00713
10409.7	1.00295	0.99851	1.00736
10413.5	1.00256	0.99839	1.00759
10417.4	1.00285	0.99842	1.00782

## Sheet: Figure_2h
Zn K-edge	py-RuO2:Zn	ZnO	Zn foil
Radial distance (Å)	|FT(k2χ(R))| (Å-3)
0	0.11759	0.02575	0.02317
0.03068	0.11928	0.02743	0.02499
0.06136	0.12376	0.03131	0.02934
0.09204	0.12961	0.0353	0.03423
0.12272	0.13517	0.03796	0.03822
0.1534	0.13906	0.03886	0.04044
0.18408	0.14045	0.03867	0.04048
0.21476	0.1392	0.03929	0.03828
0.24544	0.13589	0.0431	0.03417
0.27612	0.13178	0.05126	0.02895
0.3068	0.12865	0.06277	0.02421
0.33748	0.1283	0.0757	0.02244
0.36816	0.13173	0.08815	0.02523
0.39884	0.13864	0.09866	0.03113
0.42951	0.14751	0.10629	0.03777
0.46019	0.15634	0.11074	0.04349
0.49087	0.16335	0.1125	0.0473
0.52155	0.1675	0.11289	0.04862
0.55223	0.16892	0.11405	0.04726
0.58291	0.1693	0.11839	0.04332
0.61359	0.17214	0.12773	0.03741
0.64427	0.18219	0.14256	0.0309
0.67495	0.20348	0.16221	0.02656
0.70563	0.23723	0.18572	0.02799
0.73631	0.28163	0.21252	0.03541
0.76699	0.33332	0.24267	0.04575
0.79767	0.3886	0.27672	0.05651
0.82835	0.44399	0.3153	0.06617
0.85903	0.4964	0.35866	0.0738
0.88971	0.54324	0.40632	0.07881
0.92039	0.58257	0.45692	0.08088
0.95107	0.6132	0.50835	0.07994
0.98175	0.63486	0.55803	0.07616
1.01243	0.6483	0.60338	0.06994
1.04311	0.6554	0.64227	0.06188
1.07379	0.65915	0.67355	0.05285
1.10447	0.66349	0.6976	0.04399
1.13515	0.67277	0.71677	0.03684
1.16583	0.69098	0.73564	0.03312
1.1965	0.72082	0.76052	0.03359
1.22718	0.76303	0.79824	0.03718
1.25786	0.81634	0.85396	0.04204
1.28854	0.87797	0.92928	0.04686
1.31922	0.94438	1.0216	0.05104
1.3499	1.01184	1.12499	0.0545
1.38058	1.07682	1.23167	0.05753
1.41126	1.13617	1.33333	0.06065
1.44194	1.18716	1.42208	0.06451
1.47262	1.22748	1.49104	0.0697
1.5033	1.25521	1.53471	0.07659
1.53398	1.26885	1.54927	0.08523
1.56466	1.26721	1.5327	0.09537
1.59534	1.24956	1.48488	0.10661
1.62602	1.21557	1.40751	0.11854
1.6567	1.1654	1.30401	0.13087
1.68738	1.09977	1.17935	0.14362
1.71806	1.02004	1.03975	0.15728
1.74874	0.92819	0.89247	0.173
1.77942	0.82697	0.74556	0.1926
1.8101	0.71986	0.60786	0.21836
1.84078	0.61125	0.48896	0.25251
1.87146	0.50655	0.39879	0.29668
1.90214	0.41263	0.34473	0.35162
1.93282	0.33795	0.32536	0.4171
1.9635	0.29119	0.32847	0.49211
1.99418	0.27547	0.33921	0.57496
2.02485	0.28292	0.3475	0.66348
2.05553	0.29963	0.34883	0.75507
2.08621	0.31419	0.34238	0.84686
2.11689	0.32018	0.32935	0.93579
2.14757	0.31508	0.31178	1.01874
2.17825	0.29912	0.29187	1.09269
2.20893	0.27469	0.27155	1.1548
2.23961	0.24605	0.25235	1.20261
2.27029	0.21939	0.23551	1.23409
2.30097	0.20205	0.22223	1.24783
2.33165	0.19962	0.21396	1.243
2.36233	0.21185	0.2126	1.21952
2.39301	0.23287	0.22053	1.17797
2.42369	0.25556	0.24042	1.11964
2.45437	0.27447	0.27504	1.04645
2.48505	0.2862	0.32687	0.96084
2.51573	0.28908	0.39777	0.86574
2.54641	0.28274	0.48868	0.76436
2.57709	0.26788	0.59935	0.66013
2.60777	0.24603	0.72817	0.55655
2.63845	0.21951	0.87212	0.45712
2.66913	0.19136	1.0268	0.36531
2.69981	0.16554	1.18659	0.28461
2.73049	0.14714	1.34495	0.21872
2.76117	0.1415	1.49475	0.17136
2.79184	0.1513	1.62871	0.14467
2.82252	0.17473	1.73984	0.13556
2.8532	0.20796	1.8219	0.13583
2.88388	0.24783	1.86983	0.13759
2.91456	0.29214	1.88014	0.13645
2.94524	0.33919	1.85116	0.13086
2.97592	0.38723	1.78323	0.12099
3.0066	0.43436	1.6788	0.10792
3.03728	0.47848	1.54239	0.09326
3.06796	0.51742	1.38048	0.07909
3.09864	0.54915	1.20134	0.06785
3.12932	0.5719	1.015	0.06197
3.16	0.58435	0.83327	0.0625
3.19068	0.58576	0.67018	0.06813
3.22136	0.57603	0.54197	0.07645
3.25204	0.55578	0.46381	0.08549
3.28272	0.52631	0.43847	0.09408
3.3134	0.48954	0.44847	0.10161
3.34408	0.44794	0.46867	0.1078
3.37476	0.40435	0.48107	0.11256
3.40544	0.36176	0.47716	0.1159
3.43612	0.32296	0.45536	0.11798
3.4668	0.29007	0.41884	0.11905
3.49748	0.26403	0.37449	0.11948
3.52816	0.24422	0.33247	0.11971
3.55884	0.22873	0.30482	0.12017
3.58952	0.21501	0.30057	0.12117
3.62019	0.2008	0.3191	0.12276
3.65087	0.18464	0.3511	0.12472
3.68155	0.1661	0.38602	0.12655
3.71223	0.14576	0.41668	0.12755
3.74291	0.12515	0.43979	0.12698
3.77359	0.10665	0.45531	0.12416
3.80427	0.09326	0.46563	0.11855
3.83495	0.08739	0.47464	0.10982
3.86563	0.089	0.48656	0.0979
3.89631	0.09532	0.50444	0.08306
3.92699	0.10302	0.52904	0.06605
3.95767	0.10977	0.55862	0.04866
3.98835	0.1144	0.58963	0.03572
4.01903	0.11662	0.61782	0.03688
4.04971	0.11663	0.63919	0.05251
4.08039	0.11488	0.65053	0.0738
4.11107	0.11181	0.6497	0.09619
4.14175	0.10772	0.63568	0.11779
4.17243	0.10265	0.60854	0.13758
4.20311	0.09643	0.56926	0.15497
4.23379	0.08887	0.51958	0.16961
4.26447	0.07987	0.4618	0.18136
4.29515	0.06969	0.3985	0.19026
4.32583	0.0592	0.3324	0.19651
4.35651	0.05011	0.2661	0.20039
4.38719	0.04502	0.20194	0.20224
4.41786	0.04585	0.14185	0.20242
4.44854	0.05153	0.08729	0.20121
4.47922	0.05892	0.03921	0.19881
4.5099	0.0652	0.00373	0.19529
4.54058	0.06848	0.03671	0.19063
4.57126	0.0676	0.06449	0.18472
4.60194	0.06198	0.08622	0.17748
4.63262	0.05153	0.1024	0.16886
4.6633	0.0368	0.11344	0.15903
4.69398	0.01988	0.11967	0.14841
4.72466	0.01561	0.12128	0.13787
4.75534	0.03538	0.11848	0.12873
4.78602	0.05963	0.11165	0.12274
4.8167	0.08381	0.10166	0.12167
4.84738	0.10617	0.09043	0.12651
4.87806	0.12547	0.08171	0.1369
4.90874	0.14078	0.08122	0.15137
4.93942	0.15161	0.09305	0.16802
4.9701	0.15792	0.1158	0.18506
5.00078	0.1602	0.1453	0.201
5.03146	0.15948	0.17793	0.21466
5.06214	0.15734	0.21107	0.22517
5.09282	0.15568	0.24279	0.23196
5.1235	0.15631	0.2716	0.2347
5.15418	0.16037	0.29638	0.23334
5.18486	0.16788	0.31637	0.22806
5.21553	0.17777	0.33111	0.21927
5.24621	0.18835	0.34052	0.20756
5.27689	0.1978	0.34482	0.19373
5.30757	0.20457	0.34453	0.17866
5.33825	0.20748	0.3404	0.16335
5.36893	0.20582	0.33334	0.14877
5.39961	0.19929	0.32432	0.1358
5.43029	0.18804	0.31426	0.1251
5.46097	0.17253	0.30391	0.11693
5.49165	0.15355	0.29378	0.11112
5.52233	0.1321	0.28405	0.1071
5.55301	0.10937	0.27464	0.10411
5.58369	0.08672	0.26525	0.10142
5.61437	0.06568	0.25545	0.09844
5.64505	0.0482	0.24488	0.09485
5.67573	0.03684	0.23326	0.0905
5.70641	0.03357	0.2205	0.08547
5.73709	0.03621	0.20672	0.07993
5.76777	0.04035	0.19224	0.07414
5.79845	0.04329	0.17752	0.06839
5.82913	0.04408	0.16312	0.06294
5.85981	0.04265	0.14957	0.05805
5.89049	0.03935	0.13731	0.05388
5.92117	0.0348	0.12657	0.05053
5.95185	0.02975	0.11734	0.04804
5.98253	0.02507	0.10936	0.04637
6.0132	0.02162	0.10234	0.0454
6.04388	0.02002	0.09604	0.04498
6.07456	0.02022	0.09056	0.04492
6.10524	0.02163	0.08642	0.04501
6.13592	0.0237	0.08456	0.04506
6.1666	0.02624	0.08601	0.04489
6.19728	0.02928	0.09137	0.04437
6.22796	0.03293	0.10037	0.04344
6.25864	0.03718	0.11199	0.04207
6.28932	0.04182	0.12487	0.04033
6.32	0.04654	0.13762	0.03833
6.35068	0.05094	0.149	0.03623
6.38136	0.05466	0.15794	0.03422
6.41204	0.05738	0.16363	0.03245
6.44272	0.05886	0.1655	0.03104
6.4734	0.05902	0.16324	0.02998
6.50408	0.05787	0.1569	0.02919
6.53476	0.05558	0.14689	0.02851
6.56544	0.05244	0.1341	0.02777
6.59612	0.04888	0.12003	0.02683
6.6268	0.04541	0.10698	0.02563
6.65748	0.04251	0.09804	0.02417
6.68816	0.04054	0.09628	0.02258
6.71884	0.03954	0.10268	0.02105
6.74952	0.0392	0.11539	0.01982
6.7802	0.03899	0.13124	0.01915
6.81087	0.03832	0.14744	0.01914
6.84155	0.03672	0.16198	0.01972
6.87223	0.03389	0.17352	0.0207
6.90291	0.02979	0.18124	0.02179
6.93359	0.02468	0.18472	0.0228
6.96427	0.01946	0.1839	0.02361
6.99495	0.01638	0.17898	0.02422
7.02563	0.01841	0.17042	0.02473
7.05631	0.02499	0.15886	0.02536
7.08699	0.03347	0.14505	0.02635
7.11767	0.04215	0.12982	0.02792
7.14835	0.05005	0.11397	0.0302
7.17903	0.05649	0.09821	0.03312
7.20971	0.06094	0.08307	0.03653
7.24039	0.06302	0.06888	0.04017
7.27107	0.06247	0.05574	0.04378
7.30175	0.0592	0.04366	0.0471
7.33243	0.05325	0.03285	0.0499
7.36311	0.04484	0.02455	0.05201
7.39379	0.03439	0.02217	0.05328
7.42447	0.02267	0.02797	0.05363
7.45515	0.01208	0.03875	0.05301
7.48583	0.01307	0.05136	0.05142
7.51651	0.02472	0.0641	0.04891
7.54719	0.03759	0.07591	0.04556
7.57787	0.04954	0.08591	0.04149
7.60854	0.05969	0.09334	0.03685
7.63922	0.06748	0.09758	0.03178
7.6699	0.0725	0.09814	0.02648
7.70058	0.07452	0.09474	0.02111
7.73126	0.07345	0.08727	0.01586
7.76194	0.06937	0.07586	0.01095
7.79262	0.06254	0.06084	0.00675
7.8233	0.05333	0.04272	0.00428
7.85398	0.04224	0.0222	0.00505
7.88466	0.02991	0.000234618	0.00734
7.91534	0.01708	0.02265	0.00954
7.94602	0.00572	0.04512	0.01126
7.9767	0.0102	0.06635	0.01242
8.00738	0.02076	0.08549	0.01303
8.03806	0.02996	0.10177	0.01312
8.06874	0.03703	0.11462	0.01281
8.09942	0.04163	0.12363	0.0122
8.1301	0.0436	0.12866	0.01148
8.16078	0.04292	0.1298	0.01088
8.19146	0.03971	0.12738	0.01065
8.22214	0.03425	0.12199	0.011
8.25282	0.02691	0.11444	0.012
8.2835	0.01815	0.10571	0.01354
8.31418	0.00848	0.09691	0.01547
8.34486	0.0017	0.08911	0.0176
8.37554	0.0115	0.0831	0.01981
8.40621	0.02072	0.07919	0.02199
8.43689	0.02885	0.07705	0.02409
8.46757	0.03554	0.07591	0.02606
8.49825	0.04056	0.07488	0.02786
8.52893	0.04377	0.07331	0.02951
8.55961	0.04516	0.07087	0.03098
8.59029	0.04486	0.06766	0.03231
8.62097	0.04308	0.06415	0.0335
8.65165	0.04017	0.06104	0.03457
8.68233	0.03654	0.05908	0.03555
8.71301	0.0327	0.05869	0.03644
8.74369	0.02916	0.05977	0.03727
8.77437	0.02641	0.06169	0.03803
8.80505	0.02468	0.06355	0.03872
8.83573	0.02386	0.06452	0.03932
8.86641	0.02355	0.06397	0.0398
8.89709	0.0232	0.06157	0.04014
8.92777	0.02237	0.05727	0.0403
8.95845	0.02079	0.05139	0.04024
8.98913	0.01833	0.04455	0.03993
9.01981	0.01505	0.03785	0.03935
9.05049	0.01119	0.03291	0.03848
9.08117	0.00758	0.0314	0.03732
9.11185	0.00673	0.03365	0.03586
9.14253	0.01021	0.0382	0.03415
9.17321	0.01548	0.0432	0.03221
9.20388	0.02114	0.04733	0.03011
9.23456	0.02667	0.04984	0.02791
9.26524	0.03179	0.0504	0.02569
9.29592	0.03633	0.04894	0.02357
9.3266	0.04015	0.04569	0.02162
9.35728	0.04318	0.04102	0.01995
9.38796	0.04539	0.03554	0.01864
9.41864	0.04678	0.02995	0.01773
9.44932	0.04738	0.02507	0.01723
9.48	0.04727	0.02165	0.01706
9.51068	0.04652	0.01991	0.01716
9.54136	0.04524	0.01933	0.01741
9.57204	0.04354	0.01898	0.01773
9.60272	0.04152	0.0182	0.01805
9.6334	0.03931	0.01687	0.01832
9.66408	0.03701	0.01561	0.01849
9.69476	0.03471	0.01582	0.01856
9.72544	0.0325	0.01868	0.01852
9.75612	0.03047	0.02391	0.01835
9.7868	0.02869	0.03041	0.01806
9.81748	0.02721	0.03717	0.01764
9.84816	0.0261	0.04343	0.0171
9.87884	0.02535	0.0486	0.01642
9.90952	0.02495	0.05228	0.0156
9.9402	0.02482	0.05419	0.01463
9.97088	0.02488	0.05421	0.01351

## Sheet: Figure_3a
Geometric Activity												Mass Activity
py-RuO2:Zn			py-RuO2			c-RuO2						py-RuO2:Zn			py-RuO2			c-RuO2
E-iR (V vs RHE)	j (mA cm-2)		E-iR (V vs RHE)	j (mA cm-2)		E-iR (V vs RHE)	j (mA cm-2)					E-iR (V vs RHE)	j (mA mgRu-1)		E-iR (V vs RHE)	j (mA mgRu-1)		E-iR (V vs RHE)	j (mA mgRu-1)
1.0088	-3.22096		1.00071	0.2314		1	0.02273					1.0088	-5.53825		1.00071	0.38185		1	0.03788
1.0098	-3.22096		1.00171	0.2312		1.001	0.02282					1.0098	-5.53825		1.00171	0.38152		1.001	0.03804
1.0102	-2.65905		1.00271	0.2312		1.002	0.02235					1.0102	-4.57209		1.00271	0.38152		1.002	0.03725
1.0106	-2.21688		1.00371	0.231		1.003	0.02257					1.0106	-3.8118		1.00371	0.38119		1.003	0.03762
1.0112	-1.8608		1.00471	0.2322		1.004	0.02278					1.0112	-3.19954		1.00471	0.38317		1.004	0.03796
1.0119	-1.57023		1.00571	0.2322		1.005	0.02256					1.0119	-2.69992		1.00571	0.38317		1.005	0.03759
1.0126	-1.33567		1.00671	0.2314		1.006	0.02276					1.0126	-2.29662		1.00671	0.38185		1.006	0.03793
1.0134	-1.13902		1.00771	0.2326		1.007	0.02216					1.0134	-1.95848		1.00771	0.38383		1.007	0.03694
1.0142	-0.97859		1.00871	0.233		1.008	0.02271					1.0142	-1.68262		1.00871	0.38449		1.008	0.03786
1.015	-0.85013		1.00971	0.2312		1.009	0.02259					1.015	-1.46175		1.00971	0.38152		1.009	0.03764
1.0159	-0.74213		1.01071	0.2326		1.01	0.02238					1.0159	-1.27605		1.01071	0.38383		1.01	0.0373
1.0168	-0.65135		1.01171	0.2328		1.011	0.02253					1.0168	-1.11995		1.01171	0.38416		1.011	0.03754
1.0177	-0.57912		1.01271	0.2324		1.012	0.02244					1.0177	-0.99577		1.01271	0.3835		1.012	0.03741
1.0186	-0.51875		1.01371	0.233		1.013	0.02187					1.0186	-0.89196		1.01371	0.38449		1.013	0.03645
1.0196	-0.46621		1.01471	0.233		1.014	0.02248					1.0196	-0.80161		1.01471	0.38449		1.014	0.03747
1.0205	-0.42596		1.01571	0.2326		1.015	0.02212					1.0205	-0.73241		1.01571	0.38383		1.015	0.03686
1.0215	-0.39242		1.01671	0.2328		1.016	0.02215					1.0215	-0.67474		1.01671	0.38416		1.016	0.03691
1.0224	-0.36335		1.01771	0.2332		1.017	0.02221					1.0224	-0.62476		1.01771	0.38482		1.017	0.03702
1.0234	-0.33987		1.01871	0.2342		1.018	0.02219					1.0234	-0.58439		1.01871	0.38647		1.018	0.03699
1.0244	-0.32198		1.01971	0.2338		1.019	0.0224					1.0244	-0.55363		1.01971	0.38581		1.019	0.03733
1.0253	-0.28062		1.02071	0.2354		1.02	0.02206					1.0253	-0.48251		1.02071	0.38845		1.02	0.03676
1.0263	-0.26497		1.02171	0.2346		1.021	0.02226					1.0263	-0.45559		1.02171	0.38713		1.021	0.0371
1.0273	-0.2549		1.02271	0.2338		1.022	0.0219					1.0273	-0.43829		1.02271	0.38581		1.022	0.0365
1.0283	-0.24596		1.02371	0.2346		1.023	0.02194					1.0283	-0.42291		1.02371	0.38713		1.023	0.03657
1.0293	-0.2359		1.02471	0.2352		1.024	0.02197					1.0293	-0.40561		1.02471	0.38812		1.024	0.03662
1.0303	-0.23031		1.02571	0.234		1.025	0.02168					1.0303	-0.396		1.02571	0.38614		1.025	0.03613
1.0313	-0.2236		1.02671	0.2354		1.026	0.02187					1.0313	-0.38447		1.02671	0.38845		1.026	0.03645
1.0323	-0.21689		1.02771	0.2352		1.027	0.02193					1.0323	-0.37293		1.02771	0.38812		1.027	0.03655
1.0333	-0.21577		1.02871	0.2352		1.028	0.02163					1.0333	-0.37101		1.02871	0.38812		1.028	0.03605
1.0343	-0.2113		1.02971	0.236		1.029	0.02172					1.0343	-0.36332		1.02971	0.38944		1.029	0.03621
1.0352	-0.20571		1.03071	0.2362		1.03	0.02185					1.0352	-0.35371		1.03071	0.38977		1.03	0.03642
1.0362	-0.20348		1.03171	0.236		1.031	0.02181					1.0362	-0.34987		1.03171	0.38944		1.031	0.03634
1.0372	-0.20124		1.03271	0.237		1.032	0.02162					1.0372	-0.34602		1.03271	0.39109		1.032	0.03603
1.0382	-0.19453		1.0337	0.2444		1.033	0.02168					1.0382	-0.33449		1.0337	0.4033		1.033	0.03613
1.0392	-0.1923		1.03471	0.2386		1.034	0.02253					1.0392	-0.33064		1.03471	0.39373		1.034	0.03754
1.0402	-0.1923		1.03571	0.2366		1.035	0.02185					1.0402	-0.33064		1.03571	0.39043		1.035	0.03642
1.0412	-0.19006		1.03671	0.2374		1.036	0.02181					1.0412	-0.3268		1.03671	0.39175		1.036	0.03634
1.0422	-0.18782		1.03771	0.2382		1.037	0.02162					1.0422	-0.32295		1.03771	0.39307		1.037	0.03603
1.0432	-0.18782		1.03871	0.2376		1.038	0.02179					1.0432	-0.32295		1.03871	0.39208		1.038	0.03632
1.0442	-0.18671		1.03971	0.2382		1.039	0.02149					1.0442	-0.32103		1.03971	0.39307		1.039	0.03582
1.0452	-0.18559		1.0407	0.2392		1.04	0.02157					1.0452	-0.31911		1.0407	0.39472		1.04	0.03595
1.0462	-0.18447		1.04171	0.2384		1.041	0.02138					1.0462	-0.31719		1.04171	0.3934		1.041	0.03564
1.0472	-0.18335		1.0427	0.2396		1.042	0.02151					1.0472	-0.31526		1.0427	0.39538		1.042	0.03584
1.0482	-0.18223		1.0437	0.24		1.043	0.02166					1.0482	-0.31334		1.0437	0.39604		1.043	0.03611
1.0492	-0.18335		1.0447	0.2394		1.044	0.0214					1.0492	-0.31526		1.0447	0.39505		1.044	0.03566
1.0502	-0.18		1.0457	0.2408		1.045	0.02113					1.0502	-0.3095		1.0457	0.39736		1.045	0.03522
1.0512	-0.17664		1.0467	0.2416		1.046	0.02147					1.0512	-0.30373		1.0467	0.39868		1.046	0.03579
1.0522	-0.17664		1.0477	0.2408		1.047	0.02162					1.0522	-0.30373		1.0477	0.39736		1.047	0.03603
1.0532	-0.17664		1.0487	0.2406		1.048	0.02129					1.0532	-0.30373		1.0487	0.39703		1.048	0.03548
1.0542	-0.17441		1.0497	0.2418		1.049	0.02143					1.0542	-0.29988		1.0497	0.39901		1.049	0.03571
1.0552	-0.17664		1.0507	0.242		1.05	0.02149					1.0552	-0.30373		1.0507	0.39934		1.05	0.03582
1.056	0.00112		1.0517	0.2418		1.051	0.02144					1.056	0.00192		1.0517	0.39901		1.051	0.03574
1.057	0		1.0527	0.2422		1.052	0.02101					1.057	0		1.0527	0.39967		1.052	0.03501
1.058	0		1.0537	0.2434		1.053	0.02135					1.058	0		1.0537	0.40165		1.053	0.03559
1.059	0		1.0547	0.2424		1.054	0.02147					1.059	0		1.0547	0.4		1.054	0.03579
1.06	-0.00112		1.0557	0.2436		1.055	0.02144					1.06	-0.00192		1.0557	0.40198		1.055	0.03574
1.061	-0.00224		1.0567	0.2446		1.056	0.02112					1.061	-0.00384		1.0567	0.40363		1.056	0.0352
1.062	-0.00224		1.0577	0.2436		1.057	0.02132					1.062	-0.00384		1.0577	0.40198		1.057	0.03553
1.063	0.00112		1.0587	0.2452		1.058	0.02116					1.063	0.00192		1.0587	0.40462		1.058	0.03527
1.064	0		1.0597	0.246		1.059	0.02119					1.064	0		1.0597	0.40594		1.059	0.03532
1.065	0		1.0607	0.2446		1.06	0.02105					1.065	0		1.0607	0.40363		1.06	0.03509
1.066	-0.00112		1.0617	0.246		1.061	0.02105					1.066	-0.00192		1.0617	0.40594		1.061	0.03509
1.067	0		1.0627	0.2464		1.062	0.02134					1.067	0		1.0627	0.4066		1.062	0.03556
1.068	-0.00112		1.0637	0.2466		1.063	0.02115					1.068	-0.00192		1.0637	0.40693		1.063	0.03525
1.069	-0.00224		1.06469	0.247		1.064	0.0211					1.069	-0.00384		1.06469	0.40759		1.064	0.03516
1.07	-0.00335		1.06569	0.2472		1.065	0.02118					1.07	-0.00577		1.06569	0.40792		1.065	0.0353
1.071	-0.00559		1.06669	0.2484		1.066	0.02115					1.071	-0.00961		1.06669	0.4099		1.066	0.03525
1.072	-0.00559		1.06769	0.248		1.067	0.02124					1.072	-0.00961		1.06769	0.40924		1.067	0.0354
1.073	-0.00559		1.06869	0.2488		1.068	0.0214					1.073	-0.00961		1.06869	0.41056		1.068	0.03566
1.074	-0.00671		1.06969	0.2496		1.069	0.02108					1.074	-0.01153		1.06969	0.41188		1.069	0.03514
1.075	-0.00671		1.07069	0.2486		1.07	0.0213					1.075	-0.01153		1.07069	0.41023		1.07	0.0355
1.076	0.00112		1.07169	0.251		1.071	0.02124					1.076	0.00192		1.07169	0.41419		1.071	0.0354
1.077	-0.00112		1.07269	0.2516		1.072	0.02108					1.077	-0.00192		1.07269	0.41518		1.072	0.03514
1.078	-0.00112		1.07369	0.25		1.073	0.02101					1.078	-0.00192		1.07369	0.41254		1.073	0.03501
1.079	-0.00224		1.07469	0.2522		1.074	0.02082					1.079	-0.00384		1.07469	0.41617		1.074	0.03469
1.08	-0.00335		1.07569	0.2522		1.075	0.02119					1.08	-0.00577		1.07569	0.41617		1.075	0.03532
1.081	-0.00447		1.07669	0.2522		1.076	0.02113					1.081	-0.00769		1.07669	0.41617		1.076	0.03522
1.082	-0.00447		1.07769	0.2534		1.077	0.02112					1.082	-0.00769		1.07769	0.41815		1.077	0.0352
1.083	-0.00447		1.07869	0.2536		1.078	0.02118					1.083	-0.00769		1.07869	0.41848		1.078	0.0353
1.084	-0.00783		1.07969	0.254		1.079	0.02108					1.084	-0.01346		1.07969	0.41914		1.079	0.03514
1.085	-0.00671		1.08069	0.255		1.08	0.02094					1.085	-0.01153		1.08069	0.42079		1.08	0.03491
1.086	-0.00671		1.08168	0.2556		1.081	0.02126					1.086	-0.01153		1.08168	0.42178		1.081	0.03543
1.087	-0.00671		1.08268	0.2562		1.082	0.0214					1.087	-0.01153		1.08268	0.42277		1.082	0.03566
1.088	-0.00559		1.08368	0.2564		1.083	0.02122					1.088	-0.00961		1.08368	0.4231		1.083	0.03537
1.089	-0.00335		1.08468	0.2596		1.084	0.02144					1.089	-0.00577		1.08468	0.42838		1.084	0.03574
1.09	-0.00559		1.08568	0.2588		1.085	0.0216					1.09	-0.00961		1.08568	0.42706		1.085	0.036
1.091	-0.00671		1.08668	0.2574		1.086	0.02115					1.091	-0.01153		1.08668	0.42475		1.086	0.03525
1.092	-0.00671		1.08768	0.2586		1.087	0.02119					1.092	-0.01153		1.08768	0.42673		1.087	0.03532
1.093	-0.00671		1.08868	0.2596		1.088	0.02121					1.093	-0.01153		1.08868	0.42838		1.088	0.03535
1.094	-0.00671		1.08968	0.2592		1.089	0.02121					1.094	-0.01153		1.08968	0.42772		1.089	0.03535
1.095	-0.00783		1.09068	0.2608		1.09	0.02124					1.095	-0.01346		1.09068	0.43036		1.09	0.0354
1.096	-0.00783		1.09168	0.2612		1.091	0.02116					1.096	-0.01346		1.09168	0.43102		1.091	0.03527
1.097	-0.01006		1.09268	0.2612		1.092	0.02144					1.097	-0.0173		1.09268	0.43102		1.092	0.03574
1.098	-0.01006		1.09368	0.2626		1.093	0.0211					1.098	-0.0173		1.09368	0.43333		1.093	0.03516
1.099	-0.00783		1.09467	0.2638		1.094	0.02121					1.099	-0.01346		1.09467	0.43531		1.094	0.03535
1.1	-0.01118		1.09567	0.2634		1.095	0.02137					1.1	-0.01922		1.09567	0.43465		1.095	0.03561
1.101	-0.00894		1.09667	0.264		1.096	0.02143					1.101	-0.01538		1.09667	0.43564		1.096	0.03571
1.102	-0.00671		1.09767	0.2666		1.097	0.02155					1.102	-0.01153		1.09767	0.43993		1.097	0.03592
1.103	-0.00671		1.09867	0.266		1.098	0.02162					1.103	-0.01153		1.09867	0.43894		1.098	0.03603
1.104	-0.00671		1.09967	0.2662		1.099	0.02176					1.104	-0.01153		1.09967	0.43927		1.099	0.03626
1.105	-0.00671		1.10067	0.267		1.1	0.02171					1.105	-0.01153		1.10067	0.44059		1.1	0.03618
1.106	-0.00783		1.10167	0.2682		1.101	0.02162					1.106	-0.01346		1.10167	0.44257		1.101	0.03603
1.107	-0.00894		1.10267	0.268		1.102	0.02144					1.107	-0.01538		1.10267	0.44224		1.102	0.03574
1.108	-0.00894		1.10367	0.2692		1.103	0.02143					1.108	-0.01538		1.10367	0.44422		1.103	0.03571
1.109	-0.01118		1.10467	0.2702		1.104	0.02151					1.109	-0.01922		1.10467	0.44587		1.104	0.03584
1.11	-0.01118		1.10567	0.2698		1.105	0.02146					1.11	-0.01922		1.10567	0.44521		1.105	0.03577
1.111	-0.01118		1.10666	0.272		1.106	0.02177					1.111	-0.01922		1.10666	0.44884		1.106	0.03628
1.112	-0.0123		1.10766	0.2726		1.107	0.02191					1.112	-0.02115		1.10766	0.44983		1.107	0.03652
1.113	-0.0123		1.10866	0.2718		1.108	0.02187					1.113	-0.02115		1.10866	0.44851		1.108	0.03645
1.114	-0.00894		1.10966	0.274		1.109	0.02169					1.114	-0.01538		1.10966	0.45215		1.109	0.03616
1.115	-0.00783		1.11066	0.2758		1.11	0.02197					1.115	-0.01346		1.11066	0.45512		1.11	0.03662
1.116	-0.01006		1.11166	0.275		1.111	0.02212					1.116	-0.0173		1.11166	0.4538		1.111	0.03686
1.117	-0.00894		1.11266	0.2758		1.112	0.02182					1.117	-0.01538		1.11266	0.45512		1.112	0.03637
1.118	-0.00894		1.11366	0.2774		1.113	0.02215					1.118	-0.01538		1.11366	0.45776		1.113	0.03691
1.119	-0.01118		1.11466	0.2782		1.114	0.02191					1.119	-0.01922		1.11466	0.45908		1.114	0.03652
1.12	-0.01006		1.11566	0.2778		1.115	0.02193					1.12	-0.0173		1.11566	0.45842		1.115	0.03655
1.121	-0.01006		1.11666	0.279		1.116	0.02219					1.121	-0.0173		1.11666	0.4604		1.116	0.03699
1.122	-0.01342		1.11765	0.281		1.117	0.02234					1.122	-0.02307		1.11765	0.4637		1.117	0.03723
1.123	-0.01342		1.11865	0.2806		1.118	0.02219					1.123	-0.02307		1.11865	0.46304		1.118	0.03699
1.124	-0.01342		1.11965	0.2826		1.119	0.02204					1.124	-0.02307		1.11965	0.46634		1.119	0.03673
1.125	-0.0123		1.12065	0.2834		1.12	0.02253					1.125	-0.02115		1.12065	0.46766		1.12	0.03754
1.126	-0.01453		1.12165	0.2834		1.121	0.02254					1.126	-0.02499		1.12165	0.46766		1.121	0.03757
1.127	-0.00671		1.12265	0.2848		1.122	0.02218					1.127	-0.01153		1.12265	0.46997		1.122	0.03696
1.128	-0.00671		1.12365	0.287		1.123	0.02281					1.128	-0.01153		1.12365	0.4736		1.123	0.03801
1.129	-0.00783		1.12465	0.2858		1.124	0.02262					1.129	-0.01346		1.12465	0.47162		1.124	0.0377
1.13	-0.00894		1.12564	0.288		1.125	0.02243					1.13	-0.01538		1.12564	0.47525		1.125	0.03738
1.131	-0.00894		1.12664	0.2886		1.126	0.02282					1.131	-0.01538		1.12664	0.47624		1.126	0.03804
1.132	-0.01118		1.12764	0.2896		1.127	0.02293					1.132	-0.01922		1.12764	0.47789		1.127	0.03822
1.133	-0.01006		1.12864	0.2904		1.128	0.02263					1.133	-0.0173		1.12864	0.47921		1.128	0.03772
1.134	-0.01118		1.12964	0.2916		1.129	0.02321					1.134	-0.01922		1.12964	0.48119		1.129	0.03869
1.135	-0.0123		1.13064	0.293		1.13	0.02314					1.135	-0.02115		1.13064	0.4835		1.13	0.03856
1.136	-0.01342		1.13164	0.2932		1.131	0.02296					1.136	-0.02307		1.13164	0.48383		1.131	0.03827
1.137	-0.01006		1.13264	0.2946		1.132	0.02321					1.137	-0.0173		1.13264	0.48614		1.132	0.03869
1.138	-0.01453		1.13363	0.2958		1.133	0.02304					1.138	-0.02499		1.13363	0.48812		1.133	0.0384
1.139	-0.01118		1.13463	0.2962		1.134	0.02309					1.139	-0.01922		1.13463	0.48878		1.134	0.03848
1.14	-0.00894		1.13563	0.2996		1.135	0.02324					1.14	-0.01538		1.13563	0.49439		1.135	0.03874
1.141	-0.00783		1.13663	0.3004		1.136	0.02364					1.141	-0.01346		1.13663	0.49571		1.136	0.0394
1.142	-0.01118		1.13763	0.2986		1.137	0.02343					1.142	-0.01922		1.13763	0.49274		1.137	0.03906
1.143	-0.01006		1.13863	0.3006		1.138	0.02331					1.143	-0.0173		1.13863	0.49604		1.138	0.03884
1.144	-0.01118		1.13963	0.302		1.139	0.02351					1.144	-0.01922		1.13963	0.49835		1.139	0.03918
1.145	-0.01342		1.14063	0.3026		1.14	0.02368					1.145	-0.02307		1.14063	0.49934		1.14	0.03947
1.146	-0.01118		1.14162	0.305		1.141	0.02376					1.146	-0.01922		1.14162	0.5033		1.141	0.0396
1.147	-0.0123		1.14262	0.305		1.142	0.02371					1.147	-0.02115		1.14262	0.5033		1.142	0.03952
1.148	-0.01342		1.14362	0.3062		1.143	0.02381					1.148	-0.02307		1.14362	0.50528		1.143	0.03969
1.149	-0.01342		1.14462	0.3078		1.144	0.02398					1.149	-0.02307		1.14462	0.50792		1.144	0.03997
1.15	-0.0123		1.14562	0.3092		1.145	0.02399					1.15	-0.02115		1.14562	0.51023		1.145	0.03999
1.151	-0.01342		1.14662	0.3108		1.146	0.02365					1.151	-0.02307		1.14662	0.51287		1.146	0.03942
1.152	-0.01342		1.14761	0.3118		1.147	0.0239					1.152	-0.02307		1.14761	0.51452		1.147	0.03984
1.153	-0.01006		1.14861	0.314		1.148	0.02445					1.153	-0.0173		1.14861	0.51815		1.148	0.04075
1.154	-0.0123		1.14961	0.3152		1.149	0.02447					1.154	-0.02115		1.14961	0.52013		1.149	0.04078
1.155	-0.0123		1.15061	0.3152		1.15	0.02473					1.155	-0.02115		1.15061	0.52013		1.15	0.04122
1.156	-0.01006		1.15161	0.3172		1.151	0.02464					1.156	-0.0173		1.15161	0.52343		1.151	0.04106
1.157	-0.01006		1.15261	0.3188		1.152	0.02445					1.157	-0.0173		1.15261	0.52607		1.152	0.04075
1.158	-0.01006		1.15361	0.3178		1.153	0.02483					1.158	-0.0173		1.15361	0.52442		1.153	0.04138
1.159	-0.01118		1.1546	0.3216		1.154	0.02458					1.159	-0.01922		1.1546	0.53069		1.154	0.04096
1.16	-0.01006		1.1556	0.3214		1.155	0.02462					1.16	-0.0173		1.1556	0.53036		1.155	0.04104
1.161	-0.0123		1.1566	0.322		1.156	0.02519					1.161	-0.02115		1.1566	0.53135		1.156	0.04198
1.162	-0.0123		1.1576	0.3252		1.157	0.02527					1.162	-0.02115		1.1576	0.53663		1.157	0.04211
1.163	-0.01342		1.1586	0.3268		1.158	0.02544					1.163	-0.02307		1.1586	0.53927		1.158	0.0424
1.164	-0.0123		1.15959	0.328		1.159	0.02569					1.164	-0.02115		1.15959	0.54125		1.159	0.04281
1.165	-0.01006		1.16059	0.329		1.16	0.02516					1.165	-0.0173		1.16059	0.5429		1.16	0.04193
1.166	-0.00671		1.16159	0.3316		1.161	0.02548					1.166	-0.01153		1.16159	0.54719		1.161	0.04247
1.167	-0.00894		1.16259	0.3328		1.162	0.02586					1.167	-0.01538		1.16259	0.54917		1.162	0.0431
1.168	-0.00894		1.16359	0.3332		1.163	0.02567					1.168	-0.01538		1.16359	0.54983		1.163	0.04279
1.169	-0.00783		1.16459	0.3354		1.164	0.02614					1.169	-0.01346		1.16459	0.55347		1.164	0.04357
1.17	-0.01118		1.16558	0.3368		1.165	0.02604					1.17	-0.01922		1.16558	0.55578		1.165	0.04339
1.171	-0.01006		1.16658	0.3374		1.166	0.02655					1.171	-0.0173		1.16658	0.55677		1.166	0.04425
1.172	-0.01006		1.16758	0.3392		1.167	0.02636					1.172	-0.0173		1.16758	0.55974		1.167	0.04394
1.173	-0.01006		1.16858	0.3418		1.168	0.02623					1.173	-0.0173		1.16858	0.56403		1.168	0.04372
1.174	-0.01118		1.16958	0.342		1.169	0.02667					1.174	-0.01922		1.16958	0.56436		1.169	0.04446
1.175	-0.01118		1.17057	0.3444		1.17	0.02655					1.175	-0.01922		1.17057	0.56832		1.17	0.04425
1.176	-0.01118		1.17157	0.3462		1.171	0.02672					1.176	-0.01922		1.17157	0.57129		1.171	0.04454
1.177	-0.0123		1.17257	0.347		1.172	0.02661					1.177	-0.02115		1.17257	0.57261		1.172	0.04435
1.178	-0.00559		1.17357	0.3496		1.173	0.02696					1.178	-0.00961		1.17357	0.5769		1.173	0.04493
1.179	-0.00335		1.17456	0.3528		1.174	0.0271					1.179	-0.00577		1.17456	0.58218		1.174	0.04516
1.18	-0.00447		1.17556	0.3534		1.175	0.02749					1.18	-0.00769		1.17556	0.58317		1.175	0.04582
1.181	-0.00335		1.17656	0.3536		1.176	0.02751					1.181	-0.00577		1.17656	0.5835		1.176	0.04584
1.182	-0.00335		1.17756	0.3562		1.177	0.02771					1.182	-0.00577		1.17756	0.58779		1.177	0.04618
1.183	-0.00559		1.17856	0.3582		1.178	0.02747					1.183	-0.00961		1.17856	0.59109		1.178	0.04579
1.184	-0.00559		1.17956	0.3592		1.179	0.02777					1.184	-0.00961		1.17956	0.59274		1.179	0.04628
1.185	-0.00447		1.18055	0.3614		1.18	0.02774					1.185	-0.00769		1.18055	0.59637		1.18	0.04623
1.186	-0.00783		1.18155	0.3626		1.181	0.02807					1.186	-0.01346		1.18155	0.59835		1.181	0.04679
1.187	-0.00671		1.18255	0.364		1.182	0.02815					1.187	-0.01153		1.18255	0.60066		1.182	0.04691
1.188	-0.00447		1.18355	0.366		1.183	0.02859					1.188	-0.00769		1.18355	0.60396		1.183	0.04764
1.189	-0.00447		1.18454	0.3688		1.184	0.02879					1.189	-0.00769		1.18454	0.60858		1.184	0.04798
1.19	-0.00559		1.18554	0.3696		1.185	0.02866					1.19	-0.00961		1.18554	0.6099		1.185	0.04777
1.191	0		1.18654	0.372		1.186	0.02873					1.191	0		1.18654	0.61386		1.186	0.04788
1.192	-0.00112		1.18753	0.3776		1.187	0.02903					1.192	-0.00192		1.18753	0.6231		1.187	0.04838
1.193	-0.00447		1.18854	0.3752		1.188	0.02912					1.193	-0.00769		1.18854	0.61914		1.188	0.04853
1.194	-0.00224		1.18953	0.3774		1.189	0.02926					1.194	-0.00384		1.18953	0.62277		1.189	0.04877
1.195	-0.00224		1.19053	0.3796		1.19	0.02974					1.195	-0.00384		1.19053	0.6264		1.19	0.04957
1.196	-0.00224		1.19153	0.3804		1.191	0.02935					1.196	-0.00384		1.19153	0.62772		1.191	0.04892
1.197	-0.00224		1.19253	0.3824		1.192	0.02965					1.197	-0.00384		1.19253	0.63102		1.192	0.04942
1.198	-0.00112		1.19353	0.3844		1.193	0.03003					1.198	-0.00192		1.19353	0.63432		1.193	0.05004
1.199	-0.00224		1.19452	0.3874		1.194	0.03008					1.199	-0.00384		1.19452	0.63927		1.194	0.05013
1.2	-0.00224		1.19552	0.3878		1.195	0.03023					1.2	-0.00384		1.19552	0.63993		1.195	0.05038
1.201	0		1.19652	0.3904		1.196	0.0302					1.201	0		1.19652	0.64422		1.196	0.05033
1.202	-0.00224		1.19751	0.3928		1.197	0.03042					1.202	-0.00384		1.19751	0.64818		1.197	0.0507
1.203	0		1.19851	0.3932		1.198	0.03078					1.203	0		1.19851	0.64884		1.198	0.0513
1.204	0.00335		1.19951	0.3966		1.199	0.03084					1.204	0.00577		1.19951	0.65446		1.199	0.0514
1.205	0.00335		1.20051	0.3992		1.2	0.03086					1.205	0.00577		1.20051	0.65875		1.2	0.05143
1.206	0.00335		1.20151	0.3986		1.201	0.03081					1.206	0.00577		1.20151	0.65776		1.201	0.05135
1.207	0.00447		1.2025	0.4016		1.202	0.03133					1.207	0.00769		1.2025	0.66271		1.202	0.05221
1.208	0.00335		1.2035	0.4036		1.203	0.03166					1.208	0.00577		1.2035	0.66601		1.203	0.05276
1.209	0.00335		1.2045	0.4046		1.204	0.03192					1.209	0.00577		1.2045	0.66766		1.204	0.05321
1.21	0.00447		1.2055	0.407		1.205	0.03175					1.21	0.00769		1.2055	0.67162		1.205	0.05292
1.211	0.00447		1.2065	0.4088		1.206	0.03195					1.211	0.00769		1.2065	0.67459		1.206	0.05326
1.212	0.00447		1.20749	0.4108		1.207	0.03191					1.212	0.00769		1.20749	0.67789		1.207	0.05318
1.213	0.00559		1.20849	0.412		1.208	0.03197					1.213	0.00961		1.20849	0.67987		1.208	0.05328
1.214	0.00671		1.20949	0.415		1.209	0.0327					1.214	0.01153		1.20949	0.68482		1.209	0.05451
1.215	0.00559		1.21049	0.4162		1.21	0.03299					1.215	0.00961		1.21049	0.6868		1.21	0.05498
1.216	0.00783		1.21148	0.4184		1.211	0.03299					1.216	0.01346		1.21148	0.69043		1.211	0.05498
1.217	0.0123		1.21248	0.4216		1.212	0.03311					1.217	0.02115		1.21248	0.69571		1.212	0.05519
1.218	0.01006		1.21348	0.423		1.213	0.03304					1.218	0.0173		1.21348	0.69802		1.213	0.05506
1.219	0.01006		1.21448	0.4224		1.214	0.03344					1.219	0.0173		1.21448	0.69703		1.214	0.05574
1.22	0.01006		1.21547	0.4254		1.215	0.03377					1.22	0.0173		1.21547	0.70198		1.215	0.05628
1.221	0.01006		1.21647	0.428		1.216	0.03371					1.221	0.0173		1.21647	0.70627		1.216	0.05618
1.222	0.00894		1.21747	0.4278		1.217	0.03376					1.222	0.01538		1.21747	0.70594		1.217	0.05626
1.223	0.01118		1.21847	0.431		1.218	0.03369					1.223	0.01922		1.21847	0.71122		1.218	0.05616
1.224	0.00894		1.21947	0.4318		1.219	0.03388					1.224	0.01538		1.21947	0.71254		1.219	0.05647
1.225	0.00894		1.22047	0.433		1.22	0.03413					1.225	0.01538		1.22047	0.71452		1.22	0.05689
1.226	0.01006		1.22146	0.4362		1.221	0.0341					1.226	0.0173		1.22146	0.7198		1.221	0.05684
1.227	0.01006		1.22246	0.437		1.222	0.03444					1.227	0.0173		1.22246	0.72112		1.222	0.05741
1.228	0.00894		1.22346	0.438		1.223	0.03469					1.228	0.01538		1.22346	0.72277		1.223	0.05782
1.229	0.01453		1.22446	0.44		1.224	0.03457					1.229	0.02499		1.22446	0.72607		1.224	0.05762
1.23	0.02012		1.22545	0.444		1.225	0.03465					1.23	0.0346		1.22545	0.73267		1.225	0.05775
1.231	0.01789		1.22645	0.4452		1.226	0.03528					1.231	0.03076		1.22645	0.73465		1.226	0.05879
1.232	0.01901		1.22745	0.4446		1.227	0.0354					1.232	0.03268		1.22745	0.73366		1.227	0.059
1.233	0.01789		1.22845	0.4472		1.228	0.03503					1.233	0.03076		1.22845	0.73795		1.228	0.05838
1.234	0.01901		1.22945	0.4478		1.229	0.03493					1.234	0.03268		1.22945	0.73894		1.229	0.05821
1.235	0.01789		1.23045	0.448		1.23	0.03509					1.235	0.03076		1.23045	0.73927		1.23	0.05848
1.236	0.01789		1.23144	0.451		1.231	0.03549					1.236	0.03076		1.23144	0.74422		1.231	0.05916
1.237	0.01677		1.23244	0.4534		1.232	0.03579					1.237	0.02884		1.23244	0.74818		1.232	0.05965
1.238	0.01677		1.23344	0.452		1.233	0.03567					1.238	0.02884		1.23344	0.74587		1.233	0.05945
1.239	0.01789		1.23444	0.455		1.234	0.03526					1.239	0.03076		1.23444	0.75083		1.234	0.05877
1.24	0.01901		1.23544	0.4568		1.235	0.03606					1.24	0.03268		1.23544	0.7538		1.235	0.06009
1.241	0.01677		1.23644	0.457		1.236	0.03603					1.241	0.02884		1.23644	0.75413		1.236	0.06004
1.242	0.02124		1.23743	0.459		1.237	0.03614					1.242	0.03652		1.23743	0.75743		1.237	0.06023
1.243	0.02124		1.23842	0.4668		1.238	0.03632					1.243	0.03652		1.23842	0.7703		1.238	0.06054
1.244	0.02012		1.23943	0.4628		1.239	0.03676					1.244	0.0346		1.23943	0.7637		1.239	0.06127
1.245	0.02124		1.24043	0.4626		1.24	0.0362					1.245	0.03652		1.24043	0.76337		1.24	0.06033
1.246	0.02236		1.24143	0.4634		1.241	0.03664					1.246	0.03845		1.24143	0.76469		1.241	0.06106
1.247	0.02236		1.24242	0.466		1.242	0.03636					1.247	0.03845		1.24242	0.76898		1.242	0.0606
1.248	0.02236		1.24343	0.4644		1.243	0.03681					1.248	0.03845		1.24343	0.76634		1.243	0.06135
1.249	0.02348		1.24442	0.4664		1.244	0.03684					1.249	0.04037		1.24442	0.76964		1.244	0.0614
1.25	0.02124		1.24542	0.4678		1.245	0.03683					1.25	0.03652		1.24542	0.77195		1.245	0.06138
1.251	0.02124		1.24642	0.4674		1.246	0.03718					1.251	0.03652		1.24642	0.77129		1.246	0.06197
1.252	0.02236		1.24742	0.4698		1.247	0.03648					1.252	0.03845		1.24742	0.77525		1.247	0.0608
1.253	0.02124		1.24842	0.4712		1.248	0.03712					1.253	0.03652		1.24842	0.77756		1.248	0.06187
1.254	0.02124		1.24942	0.4698		1.249	0.03714					1.254	0.03652		1.24942	0.77525		1.249	0.0619
1.255	0.0246		1.25042	0.4726		1.25	0.03693					1.255	0.04229		1.25042	0.77987		1.25	0.06156
1.256	0.0246		1.25141	0.4748		1.251	0.03721					1.256	0.04229		1.25141	0.7835		1.251	0.06202
1.257	0.0246		1.25242	0.4732		1.252	0.03739					1.257	0.04229		1.25242	0.78086		1.252	0.06231
1.258	0.02348		1.25341	0.4742		1.253	0.03718					1.258	0.04037		1.25341	0.78251		1.253	0.06197
1.259	0.0246		1.25441	0.4746		1.254	0.03728					1.259	0.04229		1.25441	0.78317		1.254	0.06213
1.26	0.0246		1.25541	0.4754		1.255	0.03747					1.26	0.04229		1.25541	0.78449		1.255	0.06245
1.261	0.02348		1.25641	0.476		1.256	0.03725					1.261	0.04037		1.25641	0.78548		1.256	0.06208
1.262	0.0246		1.25741	0.477		1.257	0.03767					1.262	0.04229		1.25741	0.78713		1.257	0.06278
1.263	0.02236		1.25841	0.478		1.258	0.0372					1.263	0.03845		1.25841	0.78878		1.258	0.062
1.264	0.0246		1.25941	0.4774		1.259	0.03775					1.264	0.04229		1.25941	0.78779		1.259	0.06292
1.265	0.02571		1.26041	0.4788		1.26	0.03761					1.265	0.04421		1.26041	0.7901		1.26	0.06268
1.266	0.02348		1.26141	0.4798		1.261	0.03769					1.266	0.04037		1.26141	0.79175		1.261	0.06281
1.267	0.0246		1.26241	0.4786		1.262	0.03764					1.267	0.04229		1.26241	0.78977		1.262	0.06273
1.268	0.02795		1.26341	0.4806		1.263	0.03761					1.268	0.04806		1.26341	0.79307		1.263	0.06268
1.269	0.02907		1.2644	0.482		1.264	0.03761					1.269	0.04998		1.2644	0.79538		1.264	0.06268
1.27	0.02795		1.26541	0.4806		1.265	0.03784					1.27	0.04806		1.26541	0.79307		1.265	0.06307
1.271	0.02795		1.26641	0.4812		1.266	0.03792					1.271	0.04806		1.26641	0.79406		1.266	0.06321
1.272	0.02683		1.2674	0.4822		1.267	0.03822					1.272	0.04614		1.2674	0.79571		1.267	0.0637
1.273	0.02795		1.26841	0.4814		1.268	0.03831					1.273	0.04806		1.26841	0.79439		1.268	0.06385
1.274	0.02795		1.2694	0.482		1.269	0.03806					1.274	0.04806		1.2694	0.79538		1.269	0.06344
1.275	0.02907		1.2704	0.4824		1.27	0.03797					1.275	0.04998		1.2704	0.79604		1.27	0.06328
1.276	0.02571		1.2714	0.4828		1.271	0.03783					1.276	0.04421		1.2714	0.7967		1.271	0.06304
1.277	0.02571		1.2724	0.4822		1.272	0.03753					1.277	0.04421		1.2724	0.79571		1.272	0.06255
1.278	0.02795		1.2734	0.4834		1.273	0.03841					1.278	0.04806		1.2734	0.79769		1.273	0.06401
1.279	0.02683		1.2744	0.4838		1.274	0.03809					1.279	0.04614		1.2744	0.79835		1.274	0.06349
1.28	0.0313		1.2754	0.4826		1.275	0.03781					1.28	0.05383		1.2754	0.79637		1.275	0.06302
1.281	0.03801		1.2764	0.486		1.276	0.03816					1.281	0.06536		1.2764	0.80198		1.276	0.0636
1.282	0.03578		1.2774	0.4854		1.277	0.0386					1.282	0.06151		1.2774	0.80099		1.277	0.06433
1.283	0.03466		1.2784	0.4828		1.278	0.03825					1.283	0.05959		1.2784	0.7967		1.278	0.06375
1.284	0.03578		1.2794	0.4846		1.279	0.03797					1.284	0.06151		1.2794	0.79967		1.279	0.06328
1.285	0.03466		1.2804	0.4846		1.28	0.0385					1.285	0.05959		1.2804	0.79967		1.28	0.06417
1.286	0.03466		1.2814	0.483		1.281	0.03817					1.286	0.05959		1.2814	0.79703		1.281	0.06362
1.287	0.03578		1.2824	0.4846		1.282	0.03797					1.287	0.06151		1.2824	0.79967		1.282	0.06328
1.288	0.03689		1.2834	0.4854		1.283	0.03827					1.288	0.06344		1.2834	0.80099		1.283	0.06378
1.289	0.03578		1.2844	0.4834		1.284	0.03823					1.289	0.06151		1.2844	0.79769		1.284	0.06372
1.29	0.03578		1.2854	0.4834		1.285	0.03778					1.29	0.06151		1.2854	0.79769		1.285	0.06297
1.291	0.03578		1.2864	0.4852		1.286	0.03845					1.291	0.06151		1.2864	0.80066		1.286	0.06409
1.292	0.03466		1.2874	0.4846		1.287	0.03855					1.292	0.05959		1.2874	0.79967		1.287	0.06424
1.293	0.03913		1.2884	0.4842		1.288	0.03814					1.293	0.06728		1.2884	0.79901		1.288	0.06357
1.294	0.04137		1.2894	0.4886		1.289	0.03842					1.294	0.07113		1.2894	0.80627		1.289	0.06404
1.295	0.03913		1.2904	0.4868		1.29	0.03939					1.295	0.06728		1.2904	0.8033		1.29	0.06565
1.296	0.04025		1.2914	0.4834		1.291	0.03842					1.296	0.0692		1.2914	0.79769		1.291	0.06404
1.297	0.04137		1.2924	0.4844		1.292	0.03855					1.297	0.07113		1.2924	0.79934		1.292	0.06424
1.298	0.04248		1.2934	0.4844		1.293	0.03873					1.298	0.07305		1.2934	0.79934		1.293	0.06456
1.299	0.04025		1.2944	0.4822		1.294	0.03895					1.299	0.0692		1.2944	0.79571		1.294	0.06492
1.3	0.04248		1.2954	0.4844		1.295	0.03902					1.3	0.07305		1.2954	0.79934		1.295	0.06503
1.301	0.04137		1.2964	0.4838		1.296	0.03863					1.301	0.07113		1.2964	0.79835		1.296	0.06438
1.302	0.04137		1.2974	0.4826		1.297	0.03894					1.302	0.07113		1.2974	0.79637		1.297	0.0649
1.303	0.04248		1.2984	0.4842		1.298	0.03835					1.303	0.07305		1.2984	0.79901		1.298	0.06391
1.304	0.04472		1.2994	0.484		1.299	0.03872					1.304	0.07689		1.2994	0.79868		1.299	0.06453
1.305	0.0436		1.3004	0.4834		1.3	0.03875					1.305	0.07497		1.3004	0.79769		1.3	0.06458
1.3059	0.04919		1.3014	0.4838		1.301	0.03856					1.3059	0.08458		1.3014	0.79835		1.301	0.06427
1.3069	0.05031		1.3024	0.4862		1.302	0.03817					1.3069	0.08651		1.3024	0.80231		1.302	0.06362
1.3079	0.04919		1.3034	0.4838		1.303	0.0391					1.3079	0.08458		1.3034	0.79835		1.303	0.06516
1.3089	0.05031		1.3044	0.4832		1.304	0.03844					1.3089	0.08651		1.3044	0.79736		1.304	0.06406
1.3099	0.05143		1.3054	0.4842		1.305	0.03883					1.3099	0.08843		1.3054	0.79901		1.305	0.06472
1.3109	0.05366		1.3064	0.4842		1.306	0.03898					1.3109	0.09227		1.3064	0.79901		1.306	0.06497
1.3119	0.05366		1.3074	0.4824		1.307	0.03897					1.3119	0.09227		1.3074	0.79604		1.307	0.06495
1.3129	0.05702		1.3084	0.4832		1.308	0.03902					1.3129	0.09804		1.3084	0.79736		1.308	0.06503
1.3139	0.05478		1.3094	0.484		1.309	0.03882					1.3139	0.09419		1.3094	0.79868		1.309	0.06469
1.3149	0.05702		1.3104	0.482		1.31	0.039					1.3149	0.09804		1.3104	0.79538		1.31	0.065
1.3159	0.05925		1.3114	0.4834		1.311	0.03898					1.3159	0.10188		1.3114	0.79769		1.311	0.06497
1.3169	0.06037		1.3124	0.4838		1.312	0.03891					1.3169	0.10381		1.3124	0.79835		1.312	0.06485
1.3179	0.06261		1.3134	0.4822		1.313	0.03927					1.3179	0.10765		1.3134	0.79571		1.313	0.06545
1.3189	0.0682		1.3144	0.484		1.314	0.03897					1.3189	0.11726		1.3144	0.79868		1.314	0.06495
1.3199	0.07267		1.3154	0.4854		1.315	0.03913					1.3199	0.12495		1.3154	0.80099		1.315	0.06521
1.3209	0.07267		1.3164	0.483		1.316	0.03932					1.3209	0.12495		1.3164	0.79703		1.316	0.06553
1.3219	0.07826		1.3174	0.4838		1.317	0.039					1.3219	0.13456		1.3174	0.79835		1.317	0.065
1.3229	0.0805		1.3184	0.4842		1.318	0.03945					1.3229	0.13841		1.3184	0.79901		1.318	0.06576
1.3239	0.08385		1.3194	0.484		1.319	0.03967					1.3239	0.14418		1.3194	0.79868		1.319	0.06612
1.3249	0.0872		1.3204	0.4842		1.32	0.0393					1.3249	0.14994		1.3204	0.79901		1.32	0.0655
1.3259	0.09391		1.3214	0.484		1.321	0.03974					1.3259	0.16148		1.3214	0.79868		1.321	0.06623
1.3269	0.09727		1.3224	0.4854		1.322	0.03932					1.3269	0.16724		1.3224	0.80099		1.322	0.06553
1.3279	0.10286		1.3234	0.484		1.323	0.03964					1.3279	0.17686		1.3234	0.79868		1.323	0.06607
1.3289	0.1118		1.3244	0.4854		1.324	0.03991					1.3289	0.19223		1.3244	0.80099		1.324	0.06651
1.3299	0.11627		1.3254	0.486		1.325	0.03961					1.3299	0.19992		1.3254	0.80198		1.325	0.06602
1.3309	0.12633		1.3264	0.4848		1.326	0.03972					1.3309	0.21722		1.3264	0.8		1.326	0.06621
1.3318	0.13863		1.3274	0.4866		1.327	0.03972					1.3318	0.23837		1.3274	0.80297		1.327	0.06621
1.3328	0.14646		1.3284	0.4884		1.328	0.04041					1.3328	0.25183		1.3284	0.80594		1.328	0.06736
1.3338	0.15428		1.3294	0.4856		1.329	0.04032					1.3338	0.26528		1.3294	0.80132		1.329	0.06719
1.3348	0.16546		1.3304	0.4864		1.33	0.03994					1.3348	0.28451		1.3304	0.80264		1.33	0.06657
1.3358	0.17441		1.3314	0.4876		1.331	0.04015					1.3358	0.29988		1.3314	0.80462		1.331	0.06691
1.3368	0.18447		1.3324	0.4866		1.332	0.04066					1.3368	0.31719		1.3324	0.80297		1.332	0.06777
1.3378	0.19677		1.3334	0.488		1.333	0.04027					1.3378	0.33833		1.3334	0.80528		1.333	0.06712
1.3388	0.20907		1.3344	0.489		1.334	0.04054					1.3388	0.35948		1.3344	0.80693		1.334	0.06756
1.3397	0.22248		1.3354	0.4896		1.335	0.04022					1.3397	0.38255		1.3354	0.80792		1.335	0.06704
1.3407	0.23702		1.33639	0.49		1.336	0.03989					1.3407	0.40754		1.33639	0.80858		1.336	0.06649
1.3417	0.2549		1.33739	0.4916		1.337	0.04068					1.3417	0.43829		1.33739	0.81122		1.337	0.0678
1.3427	0.27056		1.33839	0.4924		1.338	0.04074					1.3427	0.46521		1.33839	0.81254		1.338	0.0679
1.3437	0.28956		1.33939	0.4918		1.339	0.04101					1.3437	0.49789		1.33939	0.81155		1.339	0.06834
1.3446	0.31304		1.34039	0.4962		1.34	0.04091					1.3446	0.53825		1.34039	0.81881		1.34	0.06819
1.3456	0.33316		1.34139	0.4964		1.341	0.04143					1.3456	0.57286		1.34139	0.81914		1.341	0.06905
1.3466	0.35664		1.34239	0.4938		1.342	0.04132					1.3466	0.61323		1.34239	0.81485		1.342	0.06887
1.3476	0.38012		1.34339	0.4962		1.343	0.04116					1.3476	0.65359		1.34339	0.81881		1.343	0.06861
1.3485	0.4036		1.34439	0.4974		1.344	0.04091					1.3485	0.69396		1.34439	0.82079		1.344	0.06819
1.3495	0.43267		1.34539	0.4974		1.345	0.04137					1.3495	0.74394		1.34539	0.82079		1.345	0.06895
1.3505	0.46062		1.34638	0.4998		1.346	0.04115					1.3505	0.792		1.34638	0.82475		1.346	0.06858
1.3514	0.4908		1.34738	0.5006		1.347	0.04153					1.3514	0.84391		1.34738	0.82607		1.347	0.06921
1.3524	0.52211		1.34838	0.5012		1.348	0.04174					1.3524	0.89773		1.34838	0.82706		1.348	0.06957
1.3533	0.55788		1.34938	0.5028		1.349	0.04157					1.3533	0.95925		1.34938	0.8297		1.349	0.06929
1.3543	0.59478		1.35038	0.5052		1.35	0.04237					1.3543	1.02268		1.35038	0.83366		1.35	0.07061
1.3553	0.63167		1.35137	0.5062		1.351	0.04221					1.3553	1.08612		1.35137	0.83531		1.351	0.07036
1.3562	0.67304		1.35237	0.5074		1.352	0.04218					1.3562	1.15725		1.35237	0.83729		1.352	0.07031
1.3571	0.71887		1.35337	0.511		1.353	0.04248					1.3571	1.23606		1.35337	0.84323		1.353	0.0708
1.3581	0.76248		1.35437	0.513		1.354	0.0433					1.3581	1.31103		1.35437	0.84653		1.354	0.07216
1.359	0.81055		1.35537	0.5118		1.355	0.04308					1.359	1.39369		1.35537	0.84455		1.355	0.07179
1.36	0.86086		1.35636	0.5152		1.356	0.04301					1.36	1.4802		1.35636	0.85017		1.356	0.07168
1.3609	0.91229		1.35736	0.5182		1.357	0.04296					1.3609	1.56863		1.35736	0.85512		1.357	0.07161
1.3619	0.96707		1.35836	0.5188		1.358	0.04402					1.3619	1.66282		1.35836	0.85611		1.358	0.07336
1.3628	1.02409		1.35936	0.5216		1.359	0.04345					1.3628	1.76086		1.35936	0.86073		1.359	0.07241
1.3637	1.08446		1.36035	0.5246		1.36	0.04352					1.3637	1.86467		1.36035	0.86568		1.36	0.07253
1.3646	1.14819		1.36135	0.5258		1.361	0.04395					1.3646	1.97424		1.36135	0.86766		1.361	0.07326
1.3656	1.2175		1.36235	0.5296		1.362	0.04378					1.3656	2.09343		1.36235	0.87393		1.362	0.07297
1.3665	1.2857		1.36334	0.5338		1.363	0.04428					1.3665	2.21069		1.36334	0.88086		1.363	0.0738
1.3674	1.35949		1.36434	0.535		1.364	0.04459					1.3674	2.33756		1.36434	0.88284		1.364	0.07432
1.3683	1.43998		1.36533	0.5392		1.365	0.04447					1.3683	2.47597		1.36533	0.88977		1.365	0.07412
1.3692	1.5216		1.36633	0.5444		1.366	0.04513					1.3692	2.6163		1.36633	0.89835		1.366	0.07521
1.3701	1.60321		1.36732	0.5466		1.367	0.04528					1.3701	2.75663		1.36732	0.90198		1.367	0.07547
1.371	1.69042		1.36832	0.5492		1.368	0.04522					1.371	2.90657		1.36832	0.90627		1.368	0.07537
1.3719	1.78433		1.36932	0.5538		1.369	0.04561					1.3719	3.06805		1.36932	0.91386		1.369	0.07602
1.3728	1.876		1.37031	0.5576		1.37	0.04594					1.3728	3.22568		1.37031	0.92013		1.37	0.07656
1.3737	1.97551		1.37131	0.5612		1.371	0.04635					1.3737	3.39677		1.37131	0.92607		1.371	0.07724
1.3745	2.07724		1.3723	0.5662		1.372	0.04652					1.3745	3.5717		1.3723	0.93432		1.372	0.07753
1.3754	2.19016		1.37329	0.5778		1.373	0.04674					1.3754	3.76586		1.37329	0.95347		1.373	0.0779
1.3763	2.30196		1.37429	0.5772		1.374	0.04713					1.3763	3.95809		1.37429	0.95248		1.374	0.07855
1.3771	2.41935		1.37528	0.5834		1.375	0.04746					1.3771	4.15994		1.37528	0.96271		1.375	0.0791
1.378	2.5354		1.37627	0.59		1.376	0.04776					1.378	4.35948		1.37627	0.9736		1.376	0.0796
1.3788	2.66129		1.37727	0.595		1.377	0.04821					1.3788	4.57593		1.37727	0.98185		1.377	0.08036
1.3797	2.79858		1.37826	0.6012		1.378	0.04853					1.3797	4.812		1.37826	0.99208		1.378	0.08088
1.3805	2.92961		1.37925	0.611		1.379	0.04876					1.3805	5.03729		1.37925	1.00825		1.379	0.08127
1.3814	3.0679		1.38024	0.6146		1.38	0.04946					1.3814	5.27509		1.38024	1.01419		1.38	0.08244
1.3822	3.2109		1.38123	0.6226		1.381	0.0494					1.3822	5.52095		1.38123	1.02739		1.381	0.08234
1.383	3.35881		1.38222	0.6312		1.382	0.05047					1.383	5.77528		1.38222	1.04158		1.382	0.08412
1.3838	3.5084		1.38321	0.6386		1.383	0.05064					1.3838	6.03249		1.38321	1.0538		1.383	0.0844
1.3846	3.66592		1.3842	0.6472		1.384	0.05087					1.3846	6.30334		1.3842	1.06799		1.384	0.08479
1.3855	3.82728		1.38519	0.657		1.385	0.05184					1.3855	6.5808		1.38519	1.08416		1.385	0.08639
1.3862	3.99774		1.38618	0.668		1.386	0.05235					1.3862	6.87389		1.38618	1.10231		1.386	0.08724
1.387	4.16869		1.38716	0.6778		1.387	0.05265					1.387	7.16782		1.38716	1.11848		1.387	0.08776
1.3878	4.3498		1.38815	0.6884		1.388	0.05342					1.3878	7.47924		1.38815	1.13597		1.388	0.08903
1.3886	4.53438		1.38913	0.7006		1.389	0.05388					1.3886	7.79662		1.38913	1.15611		1.389	0.0898
1.3894	4.72668		1.39012	0.7116		1.39	0.05449					1.3894	8.12726		1.39012	1.17426		1.39	0.09082
1.3901	4.9258		1.3911	0.727		1.391	0.05515					1.3901	8.46963		1.3911	1.19967		1.391	0.09192
1.3909	5.12592		1.39208	0.7436		1.392	0.05617					1.3909	8.81373		1.39208	1.22706		1.392	0.09362
1.3917	5.33454		1.39307	0.7534		1.393	0.05668					1.3917	9.17243		1.39307	1.24323		1.393	0.09447
1.3924	5.54975		1.39405	0.7694		1.394	0.05735					1.3924	9.54248		1.39405	1.26964		1.394	0.09558
1.3931	5.76888		1.39503	0.7854		1.395	0.05811					1.3931	9.91926		1.39503	1.29604		1.395	0.09685
1.3939	5.99919		1.39601	0.8032		1.396	0.05903					1.3939	10.3153		1.39601	1.32541		1.396	0.09838
1.3946	6.23732		1.39698	0.8222		1.397	0.06					1.3946	10.7247		1.39698	1.35677		1.397	0.1
1.3953	6.47434		1.39796	0.84		1.398	0.06117					1.3953	11.1323		1.39796	1.38614		1.398	0.10196
1.396	6.71694		1.39894	0.8608		1.399	0.06214					1.396	11.5494		1.39894	1.42046		1.399	0.10357
1.3967	6.96738		1.39991	0.883		1.4	0.06347					1.3967	11.98		1.39991	1.4571		1.4	0.10578
1.3974	7.22787		1.40088	0.9062		1.401	0.06469					1.3974	12.4279		1.40088	1.49538		1.401	0.10782
1.3981	7.48948		1.40185	0.9308		1.402	0.06536					1.3981	12.8777		1.40185	1.53597		1.402	0.10893
1.3988	7.76339		1.40282	0.956		1.4029	0.06694					1.3988	13.3487		1.40282	1.57756		1.4029	0.11156
1.3994	8.0496		1.40378	0.9842		1.4039	0.06796					1.3994	13.8408		1.40378	1.62409		1.4039	0.11327
1.4001	8.33022		1.40475	1.0144		1.4049	0.0701					1.4001	14.3233		1.40475	1.67393		1.4049	0.11684
1.4007	8.62202		1.40571	1.0408		1.4059	0.07148					1.4007	14.8251		1.40571	1.71749		1.4059	0.11913
1.4014	8.91829		1.40667	1.074		1.4069	0.07296					1.4014	15.3345		1.40667	1.77228		1.4069	0.1216
1.402	9.21903		1.40763	1.107		1.4079	0.0749					1.402	15.8516		1.40763	1.82673		1.4079	0.12483
1.4027	9.52871		1.40859	1.1414		1.4089	0.07668					1.4027	16.3841		1.40859	1.8835		1.4089	0.12781
1.4033	9.84064		1.40954	1.1802		1.4099	0.07832					1.4033	16.9204		1.40954	1.94752		1.4099	0.13053
1.4039	10.166		1.41049	1.2194		1.4109	0.08097					1.4039	17.4798		1.41049	2.01221		1.4109	0.13495
1.4045	10.4924		1.41144	1.26		1.4119	0.08296					1.4045	18.0411		1.41144	2.07921		1.4119	0.13827
1.4051	10.829		1.41239	1.3048		1.4129	0.0851					1.4051	18.6198		1.41239	2.15314		1.4129	0.14184
1.4057	11.1722		1.41333	1.3508		1.4139	0.08791					1.4057	19.2099		1.41333	2.22904		1.4139	0.14651
1.4063	11.5188		1.41427	1.3988		1.4149	0.09066					1.4063	19.8058		1.41427	2.30825		1.4149	0.15111
1.4069	11.8687		1.41521	1.449		1.4159	0.09286					1.4069	20.4075		1.41521	2.39109		1.4159	0.15476
1.4074	12.2354		1.41614	1.5056		1.4169	0.09663					1.4074	21.0381		1.41614	2.48449		1.4169	0.16105
1.408	12.5965		1.41707	1.5614		1.4179	0.1002					1.408	21.659		1.41707	2.57657		1.4179	0.16701
1.4086	12.9677		1.418	1.618		1.4189	0.1051					1.4086	22.2972		1.418	2.66997		1.4189	0.17517
1.4091	13.3422		1.41892	1.6806		1.4199	0.10714					1.4091	22.9412		1.41892	2.77327		1.4199	0.17857
1.4097	13.719		1.41984	1.7462		1.4209	0.11092					1.4097	23.589		1.41984	2.88152		1.4209	0.18486
1.4102	14.1103		1.42076	1.8114		1.4219	0.1148					1.4102	24.2618		1.42076	2.98911		1.4219	0.19133
1.4108	14.4949		1.42167	1.8844		1.4229	0.11872					1.4108	24.9231		1.42167	3.10957		1.4229	0.19787
1.4113	14.8962		1.42258	1.96		1.4239	0.12372					1.4113	25.6132		1.42258	3.23432		1.4239	0.20621
1.4118	15.2942		1.42349	2.034		1.4249	0.12862					1.4118	26.2976		1.42349	3.35644		1.4249	0.21437
1.4123	15.7068		1.42438	2.118		1.4259	0.13362					1.4123	27.0069		1.42438	3.49505		1.4259	0.2227
1.4128	16.1149		1.42528	2.204		1.4269	0.13939					1.4128	27.7086		1.42528	3.63696		1.4269	0.23231
1.4133	16.5308		1.42617	2.292		1.4279	0.1452					1.4133	28.4237		1.42617	3.78218		1.4279	0.24201
1.4138	16.9623		1.42706	2.384		1.4289	0.15117					1.4138	29.1657		1.42706	3.93399		1.4289	0.25196
1.4143	17.395		1.42793	2.484		1.4299	0.1576					1.4143	29.9096		1.42793	4.09901		1.4299	0.26267
1.4148	17.8209		1.42881	2.584		1.4309	0.16495					1.4148	30.6421		1.42881	4.26403		1.4309	0.27491
1.4153	18.2558		1.42968	2.688		1.4319	0.17184					1.4153	31.3898		1.42968	4.43564		1.4319	0.28639
1.4158	18.6997		1.43055	2.796		1.4329	0.18015					1.4158	32.153		1.43055	4.61386		1.4329	0.30026
1.4162	19.1323		1.43141	2.91		1.4338	0.18811					1.4162	32.897		1.43141	4.80198		1.4338	0.31352
1.4167	19.584		1.43226	3.026		1.4348	0.19719					1.4167	33.6736		1.43226	4.9934		1.4348	0.32866
1.4172	20.0312		1.43311	3.148		1.4358	0.20628					1.4172	34.4425		1.43311	5.19472		1.4358	0.34379
1.4176	20.4873		1.43395	3.278		1.4368	0.21617					1.4176	35.2268		1.43395	5.40924		1.4368	0.36029
1.4181	20.9413		1.43479	3.406		1.4378	0.22714					1.4181	36.0073		1.43479	5.62046		1.4378	0.37857
1.4185	21.4063		1.43562	3.544		1.4388	0.23791					1.4185	36.807		1.43562	5.84818		1.4388	0.39651
1.419	21.867		1.43645	3.684		1.4398	0.24969					1.419	37.599		1.43645	6.07921		1.4398	0.41616
1.4194	22.3455		1.43727	3.828		1.4408	0.26219					1.4194	38.4218		1.43727	6.31683		1.4408	0.43699
1.4199	22.8195		1.43809	3.978		1.4418	0.27536					1.4199	39.2368		1.43809	6.56436		1.4418	0.45893
1.4203	23.2902		1.43888	4.146		1.4428	0.28949					1.4203	40.0461		1.43888	6.84158		1.4428	0.48248
1.4207	23.7799		1.43969	4.302		1.4437	0.30464					1.4207	40.8881		1.43969	7.09901		1.4437	0.50774
1.4212	24.2494		1.44049	4.464		1.4447	0.31985					1.4212	41.6955		1.44049	7.36634		1.4447	0.53308
1.4216	24.7413		1.44127	4.636		1.4457	0.33694					1.4216	42.5413		1.44127	7.65017		1.4457	0.56156
1.422	25.2221		1.44206	4.81		1.4467	0.35398					1.422	43.3679		1.44206	7.93729		1.4467	0.58997
1.4224	25.714		1.44284	4.99		1.4477	0.37296					1.4224	44.2138		1.44284	8.23432		1.4477	0.6216
1.4228	26.2171		1.44361	5.176		1.4487	0.39219					1.4228	45.0788		1.44361	8.54125		1.4487	0.65366
1.4232	26.709		1.44437	5.368		1.4497	0.41291					1.4232	45.9246		1.44437	8.85809		1.4497	0.68818
1.4236	27.2121		1.44513	5.56		1.4506	0.43531					1.4236	46.7897		1.44513	9.17492		1.4506	0.72551
1.424	27.7152		1.44588	5.762		1.4516	0.45755					1.424	47.6547		1.44588	9.50825		1.4516	0.76259
1.4244	28.2071		1.44663	5.97		1.4526	0.4823					1.4244	48.5006		1.44663	9.85149		1.4526	0.80383
1.4248	28.7214		1.44735	6.196		1.4536	0.50719					1.4248	49.3849		1.44735	10.2244		1.4536	0.84532
1.4252	29.2469		1.44808	6.41		1.4546	0.53418					1.4252	50.2884		1.44808	10.5776		1.4546	0.89031
1.4256	29.75		1.4488	6.638		1.4555	0.56224					1.4256	51.1534		1.4488	10.9538		1.4555	0.93707
1.426	30.2754		1.44953	6.858		1.4565	0.59235					1.426	52.0569		1.44953	11.3168		1.4565	0.98724
1.4264	30.7785		1.45024	7.092		1.4575	0.62245					1.4264	52.922		1.45024	11.703		1.4575	1.03741
1.4268	31.3152		1.45094	7.332		1.4585	0.65663					1.4268	53.8447		1.45094	12.099		1.4585	1.09439
1.4269	32.0419		1.45165	7.57		1.4594	0.69082					1.4269	55.0942		1.45165	12.4917		1.4594	1.15136
1.4272	32.5897		1.45235	7.816		1.4604	0.72551					1.4272	56.0361		1.45235	12.8977		1.4604	1.20918
1.4276	33.1152		1.45304	8.068		1.4614	0.76429					1.4276	56.9396		1.45304	13.3135		1.4614	1.27381
1.4279	33.6742		1.45372	8.326		1.4623	0.80306					1.4279	57.9008		1.45372	13.7393		1.4623	1.33844
1.4284	34.1549		1.45439	8.59		1.4633	0.84439					1.4284	58.7274		1.45439	14.1749		1.4633	1.40731
1.4287	34.7474		1.45506	8.86		1.4643	0.88929					1.4287	59.7463		1.45506	14.6205		1.4643	1.48214
1.4291	35.2394		1.45572	9.13		1.4652	0.93418					1.4291	60.5921		1.45572	15.066		1.4652	1.55697
1.4294	35.7872		1.45638	9.406		1.4662	0.98061					1.4294	61.534		1.45638	15.5214		1.4662	1.63435
1.4298	36.3574		1.45703	9.69		1.4671	1.0301					1.4298	62.5144		1.45703	15.9901		1.4671	1.71684
1.4301	36.9052		1.45768	9.978		1.4681	1.08316					1.4301	63.4564		1.45768	16.4654		1.4681	1.80527
1.4304	37.4642		1.45833	10.26		1.4691	1.13673					1.4304	64.4175		1.45833	16.9307		1.4691	1.89456
1.4308	38.0008		1.45896	10.562		1.47	1.19235					1.4308	65.3402		1.45896	17.429		1.47	1.98724
1.4311	38.5486		1.45959	10.862		1.471	1.25102					1.4311	66.2822		1.45959	17.9241		1.471	2.08503
1.4315	39.0853		1.46021	11.162		1.4719	1.31327					1.4315	67.2049		1.46021	18.4191		1.4719	2.18878
1.4318	39.6555		1.46083	11.47		1.4729	1.37602					1.4318	68.1853		1.46083	18.9274		1.4729	2.29337
1.4322	40.1809		1.46145	11.782		1.4738	1.44286					1.4322	69.0888		1.46145	19.4422		1.4738	2.40476
1.4325	40.7511		1.46205	12.102		1.4747	1.51173					1.4325	70.0692		1.46205	19.9703		1.4747	2.51956
1.4329	41.2877		1.46265	12.428		1.4757	1.5898					1.4329	70.9919		1.46265	20.5083		1.4757	2.64966
1.4332	41.8467		1.46325	12.754		1.4766	1.66378					1.4332	71.9531		1.46325	21.0462		1.4766	2.77296
1.4335	42.4393		1.46384	13.084		1.4775	1.74031					1.4335	72.9719		1.46384	21.5908		1.4775	2.90051
1.4339	42.9871		1.46443	13.416		1.4785	1.82041					1.4339	73.9139		1.46443	22.1386		1.4785	3.03401
1.4342	43.5573		1.46501	13.76		1.4794	1.90306					1.4342	74.8943		1.46501	22.7063		1.4794	3.17177
1.4345	44.1051		1.46558	14.104		1.4803	1.98929					1.4345	75.8362		1.46558	23.2739		1.4803	3.31548
1.4349	44.6753		1.46616	14.448		1.4813	2.0801					1.4349	76.8166		1.46616	23.8416		1.4813	3.46684
1.4352	45.2566		1.46672	14.798		1.4822	2.17092					1.4352	77.8162		1.46672	24.4191		1.4822	3.6182
1.4355	45.8156		1.46728	15.154		1.4831	2.26633					1.4355	78.7774		1.46728	25.0066		1.4831	3.77721
1.4358	46.3746		1.46785	15.51		1.484	2.36531					1.4358	79.7386		1.46785	25.5941		1.484	3.94218
1.4361	46.9672		1.46839	15.878		1.4849	2.46531					1.4361	80.7574		1.46839	26.2013		1.4849	4.10884
1.4365	47.5262		1.46894	16.24		1.4859	2.57041					1.4365	81.7186		1.46894	26.7987		1.4859	4.28401
1.4368	48.0852		1.46949	16.608		1.4868	2.67857					1.4368	82.6797		1.46949	27.4059		1.4868	4.46429
1.4371	48.6554		1.47002	16.984		1.4877	2.78827					1.4371	83.6601		1.47002	28.0264		1.4877	4.64711
1.4374	49.2479		1.47056	17.364		1.4886	2.90255					1.4374	84.679		1.47056	28.6535		1.4886	4.83759
1.4377	49.8181		1.47109	17.744		1.4895	3.0199					1.4377	85.6594		1.47109	29.2805		1.4895	5.03316
1.438	50.4218		1.47161	18.126		1.4904	3.14082					1.438	86.6974		1.47161	29.9109		1.4904	5.23469
1.4383	51.0143		1.47213	18.518		1.4913	3.26582					1.4383	87.7163		1.47213	30.5578		1.4913	5.44303
1.4387	51.5733		1.47264	18.912		1.4922	3.39745					1.4387	88.6774		1.47264	31.2079		1.4922	5.66241
1.4389	52.1882		1.47316	19.304		1.4931	3.52602					1.4389	89.7347		1.47316	31.8548		1.4931	5.8767
1.4393	52.7472		1.47367	19.704		1.4939	3.66071					1.4393	90.6959		1.47367	32.5149		1.4939	6.10119
1.4395	53.3621		1.47418	20.1		1.4948	3.79847					1.4395	91.7532		1.47418	33.1683		1.4948	6.33078
1.4398	53.9547		1.47468	20.5		1.4957	3.94082					1.4398	92.772		1.47468	33.8284		1.4957	6.56803
1.4401	54.5249		1.47516	20.92		1.4966	4.0852					1.4401	93.7524		1.47516	34.5215		1.4966	6.80867
1.4404	55.1398		1.47567	21.32		1.4975	4.23214					1.4404	94.8097		1.47567	35.1815		1.4975	7.05357
1.4407	55.7211		1.47615	21.74		1.4983	4.38265					1.4407	95.8093		1.47615	35.8746		1.4983	7.30442
1.441	56.3472		1.47663	22.16		1.4992	4.53776					1.441	96.8858		1.47663	36.5677		1.4992	7.56293
1.4413	56.895		1.47714	22.56		1.5001	4.69592					1.4413	97.8278		1.47714	37.2277		1.5001	7.82653
1.4416	57.5211		1.47762	22.98		1.5009	4.85867					1.4416	98.9043		1.47762	37.9208		1.5009	8.09779
1.4419	58.0913		1.4781	23.4		1.5018	5.025					1.4419	99.8847		1.4781	38.6139		1.5018	8.375
1.4422	58.695		1.47856	23.84		1.5027	5.19388					1.4422	100.923		1.47856	39.3399		1.5027	8.65646
1.4425	59.2987		1.47904	24.26		1.5035	5.36735					1.4425	101.961		1.47904	40.033		1.5035	8.94558
1.4428	59.8689		1.47952	24.68		1.5044	5.54592					1.4428	102.941		1.47952	40.7261		1.5044	9.2432
1.4431	60.4838		1.47998	25.12		1.5052	5.72959					1.4431	103.998		1.47998	41.4522		1.5052	9.54932
1.4433	61.0875		1.48043	25.56		1.5061	5.91327					1.4433	105.037		1.48043	42.1782		1.5061	9.85544
1.4436	61.7024		1.48089	26		1.5069	6.10204					1.4436	106.094		1.48089	42.9043		1.5069	10.1701
1.4439	62.3061		1.48135	26.44		1.5077	6.29592					1.4439	107.132		1.48135	43.6304		1.5077	10.4932
1.4442	62.8875		1.4818	26.88		1.5086	6.4949					1.4442	108.131		1.4818	44.3564		1.5086	10.8248
1.4445	63.5024		1.48226	27.32		1.5094	6.69388					1.4445	109.189		1.48226	45.0825		1.5094	11.1565
1.4447	64.1173		1.48272	27.76		1.5102	6.89796					1.4447	110.246		1.48272	45.8086		1.5102	11.4966
1.445	64.721		1.48315	28.22		1.511	7.10714					1.445	111.284		1.48315	46.5677		1.511	11.8452
1.4453	65.3359		1.4836	28.66		1.5119	7.32143					1.4453	112.341		1.4836	47.2937		1.5119	12.2024
1.4456	65.9173		1.48404	29.12		1.5127	7.53571					1.4456	113.341		1.48404	48.0528		1.5127	12.5595
1.4459	66.521		1.48447	29.58		1.5135	7.7602					1.4459	114.379		1.48447	48.8119		1.5135	12.9337
1.4455	67.6502		1.4849	30.04		1.5143	7.9898					1.4455	116.321		1.4849	49.571		1.5143	13.3163
1.4459	68.2092		1.48533	30.5		1.5151	8.21939					1.4459	117.282		1.48533	50.33		1.5151	13.699
1.4461	68.8241		1.48574	30.98		1.5159	8.44898					1.4461	118.339		1.48574	51.1221		1.5159	14.0816
1.4464	69.439		1.48617	31.44		1.5167	8.68367					1.4464	119.396		1.48617	51.8812		1.5167	14.4728
1.4467	70.0539		1.4866	31.9		1.5175	8.92347					1.4467	120.454		1.4866	52.6403		1.5175	14.8725
1.4469	70.7023		1.48701	32.38		1.5183	9.16327					1.4469	121.569		1.48701	53.4323		1.5183	15.2721
1.4472	71.2949		1.48744	32.84		1.5191	9.40816					1.4472	122.587		1.48744	54.1914		1.5191	15.6803
1.4475	71.9098		1.48785	33.32		1.5199	9.66327					1.4475	123.645		1.48785	54.9835		1.5199	16.1054
1.4477	72.5247		1.48826	33.8		1.5207	9.91327					1.4477	124.702		1.48826	55.7756		1.5207	16.5221
1.448	73.1507		1.48866	34.28		1.5215	10.1684					1.448	125.779		1.48866	56.5677		1.5215	16.9473
1.4483	73.7656		1.48907	34.76		1.5223	10.4337					1.4483	126.836		1.48907	57.3597		1.5223	17.3895
1.4485	74.4141		1.48948	35.24		1.523	10.6888					1.4485	127.951		1.48948	58.1518		1.523	17.8146
1.4487	75.029		1.48989	35.72		1.5238	10.9643					1.4487	129.008		1.48989	58.9439		1.5238	18.2738
1.449	75.6551		1.49029	36.2		1.5246	11.2347					1.449	130.085		1.49029	59.736		1.5246	18.7245
1.4493	76.27		1.4907	36.68		1.5254	11.5051					1.4493	131.142		1.4907	60.5281		1.5254	19.1752
1.4495	76.8849		1.49108	37.18		1.5261	11.7755					1.4495	132.199		1.49108	61.3531		1.5261	19.6258
1.4498	77.5333		1.49149	37.66		1.5269	12.0663					1.4498	133.314		1.49149	62.1452		1.5269	20.1105
1.4501	78.1258		1.49187	38.16		1.5277	12.3469					1.4501	134.333		1.49187	62.9703		1.5277	20.5782
1.4503	78.7743		1.49225	38.66		1.5284	12.6326					1.4503	135.448		1.49225	63.7954		1.5284	21.0544
1.4506	79.3892		1.49266	39.14		1.5292	12.9184					1.4506	136.505		1.49266	64.5875		1.5292	21.5306
1.4508	80.0153		1.49304	39.64		1.5299	13.2041					1.4508	137.582		1.49304	65.4125		1.5299	22.0068
1.4511	80.6302		1.49343	40.14		1.5307	13.4949					1.4511	138.639		1.49343	66.2376		1.5307	22.4915
1.4513	81.2786		1.49381	40.64		1.5314	13.7908					1.4513	139.754		1.49381	67.0627		1.5314	22.9847
1.4516	81.8935		1.49417	41.16		1.5322	14.0816					1.4516	140.811		1.49417	67.9208		1.5322	23.4694
1.4519	82.486		1.49455	41.66		1.533	14.3775					1.4519	141.83		1.49455	68.7459		1.533	23.9626
1.4521	83.1345		1.49491	42.18		1.5337	14.6837					1.4521	142.945		1.49491	69.604		1.5337	24.4728
1.4523	83.7829		1.49529	42.68		1.5344	14.9949					1.4523	144.06		1.49529	70.429		1.5344	24.9915
1.4526	84.3978		1.49567	43.18		1.5352	15.301					1.4526	145.117		1.49567	71.2541		1.5352	25.5017
1.4529	85.0239		1.49603	43.7		1.5359	15.648					1.4529	146.194		1.49603	72.1122		1.5359	26.0799
1.4531	85.6723		1.49641	44.2		1.5366	15.9439					1.4531	147.309		1.49641	72.9373		1.5366	26.5731
1.4534	86.2872		1.4968	44.7		1.5374	16.2602					1.4534	148.366		1.4968	73.7624		1.5374	27.1003
1.4535	86.9804		1.49715	45.22		1.5381	16.5867					1.4535	149.558		1.49715	74.6205		1.5381	27.6446
1.4538	87.5953		1.49754	45.72		1.5388	16.9031					1.4538	150.615		1.49754	75.4455		1.5388	28.1718
1.454	88.2437		1.49789	46.24		1.5396	17.2449					1.454	151.73		1.49789	76.3036		1.5396	28.7415
1.4542	88.9034		1.49828	46.74		1.5403	17.5918					1.4542	152.864		1.49828	77.1287		1.5403	29.3197
1.4545	89.5183		1.49861	47.28		1.541	17.9031					1.4545	153.922		1.49861	78.0198		1.541	29.8384
1.4548	90.1332		1.49899	47.78		1.5417	18.2347					1.4548	154.979		1.49899	78.8449		1.5417	30.3912
1.455	90.7928		1.49935	48.3		1.5425	18.5459					1.455	156.113		1.49935	79.703		1.5425	30.9099
1.4552	91.4412		1.49968	48.84		1.5432	18.8775					1.4552	157.228		1.49968	80.5941		1.5432	31.4626
1.4555	92.0226		1.50004	49.36		1.5439	19.2041					1.4555	158.228		1.50004	81.4522		1.5439	32.0068
1.4558	92.671		1.50042	49.86		1.5446	19.5306					1.4558	159.343		1.50042	82.2772		1.5446	32.551
1.456	93.2971		1.50076	50.4		1.5453	19.8929					1.456	160.419		1.50076	83.1683		1.5453	33.1548
1.4562	93.9791		1.50111	50.92		1.546	20.2551					1.4562	161.592		1.50111	84.0264		1.546	33.7585
1.4565	94.594		1.50145	51.46		1.5468	20.5816					1.4565	162.649		1.50145	84.9175		1.5468	34.3027
1.4567	95.2536		1.5018	51.98		1.5475	20.898					1.4567	163.783		1.5018	85.7756		1.5475	34.8299
1.4569	95.902		1.50214	52.52		1.5482	21.2551					1.4569	164.898		1.50214	86.6667		1.5482	35.4252
1.4572	96.5169		1.5025	53.04		1.5489	21.602					1.4572	165.955		1.5025	87.5247		1.5489	36.0034
1.4574	97.1766		1.50285	53.56		1.5496	21.9286					1.4574	167.09		1.50285	88.3828		1.5496	36.5476
1.4576	97.8585		1.50321	54.08		1.5504	22.2602					1.4576	168.262		1.50321	89.2409		1.5504	37.1003
1.4578	98.507		1.50354	54.62		1.5511	22.602					1.4578	169.377		1.50354	90.132		1.5511	37.6701
1.4581	99.1331		1.50388	55.16		1.5518	22.949					1.4581	170.454		1.50388	91.0231		1.5518	38.2483
1.4583	99.7815		1.50419	55.72		1.5525	23.2755					1.4583	171.569		1.50419	91.9472		1.5525	38.7925
1.4586	100.363		1.50454	56.24		1.5532	23.6531					1.4586	172.568		1.50454	92.8053		1.5532	39.4218
1.4588	101.045		1.50488	56.78		1.5539	24.0102					1.4588	173.741		1.50488	93.6964		1.5539	40.017
1.4591	101.671		1.50521	57.32		1.5546	24.3725					1.4591	174.817		1.50521	94.5875		1.5546	40.6208
1.4593	102.319		1.50554	57.86		1.5553	24.7653					1.4593	175.932		1.50554	95.4785		1.5553	41.2755
1.4595	102.968		1.5059	58.38		1.556	25.1225					1.4595	177.047		1.5059	96.3366		1.556	41.8708
1.4597	103.661		1.50623	58.92		1.5567	25.4694					1.4597	178.239		1.50623	97.2277		1.5567	42.449
1.46	104.276		1.50657	59.46		1.5574	25.8163					1.46	179.296		1.50657	98.1188		1.5574	43.0272
1.4601	104.958		1.50685	60.04		1.558	26.25					1.4601	180.469		1.50685	99.0759		1.558	43.75
1.4604	105.617		1.50617	61.4		1.5586	26.7857					1.4604	181.603		1.50617	101.32		1.5586	44.6429
1.4606	106.266		1.50648	61.96		1.5592	27.1633					1.4606	182.718		1.50648	102.244		1.5592	45.2721
1.4608	106.914		1.50681	62.5		1.56	27.5051					1.4608	183.833		1.50681	103.135		1.56	45.8418
1.461	107.574		1.50712	63.06		1.5606	27.8827					1.461	184.967		1.50712	104.059		1.5606	46.4711
1.4613	108.189		1.50743	63.62		1.5613	28.2551					1.4613	186.025		1.50743	104.984		1.5613	47.0918
1.4615	108.871		1.50776	64.16		1.562	28.6327					1.4615	187.197		1.50776	105.875		1.562	47.7211
1.4617	109.53		1.50807	64.72		1.5627	29.0255					1.4617	188.331		1.50807	106.799		1.5627	48.3758
1.462	110.145		1.50838	65.28		1.5633	29.449					1.462	189.389		1.50838	107.723		1.5633	49.0816
1.4622	110.794		1.50879	65.76		1.564	29.8418					1.4622	190.504		1.50879	108.515		1.564	49.7364
1.4624	111.487		1.50909	66.32		1.5646	30.2959					1.4624	191.696		1.50909	109.439		1.5646	50.4932
1.4626	112.102		1.50943	66.86		1.5653	30.6684					1.4626	192.753		1.50943	110.33		1.5653	51.114
1.4629	112.75		1.50974	67.42		1.566	31.0306					1.4629	193.868		1.50974	111.254		1.566	51.7177
1.4631	113.41		1.51004	67.98		1.5667	31.4082					1.4631	195.002		1.51004	112.178		1.5667	52.3469
1.4633	114.092		1.5103	68.58		1.5673	31.8265					1.4633	196.175		1.5103	113.168		1.5673	53.0442
1.4635	114.74		1.51054	69.2		1.568	32.25					1.4635	197.29		1.51054	114.191		1.568	53.75
1.4638	115.366		1.51085	69.76		1.5686	32.6888					1.4638	198.366		1.51085	115.116		1.5686	54.4813
1.464	116.048		1.51118	70.3		1.5693	33.0969					1.464	199.539		1.51118	116.007		1.5693	55.1616
1.4642	116.697		1.51149	70.86		1.5699	33.5051					1.4642	200.654		1.51149	116.931		1.5699	55.8418
1.4644	117.323		1.5118	71.42		1.5706	33.9286					1.4644	201.73		1.5118	117.855		1.5706	56.5476
1.4646	118.005		1.51213	71.96		1.5712	34.3367					1.4646	202.903		1.51213	118.746		1.5712	57.2279
1.4648	118.687		1.51244	72.52		1.5718	34.898					1.4648	204.075		1.51244	119.67		1.5718	58.1633
1.4651	119.313		1.51277	73.06		1.5724	35.2908					1.4651	205.152		1.51277	120.561		1.5724	58.818
1.4653	119.995		1.51308	73.62		1.5731	35.699					1.4653	206.324		1.51308	121.485		1.5731	59.4983
1.4655	120.643		1.51339	74.18		1.5737	36.1225					1.4655	207.439		1.51339	122.409		1.5737	60.2041
1.4657	121.337		1.51379	74.66		1.5744	36.5612					1.4657	208.631		1.51379	123.201		1.5744	60.9354
1.4659	121.985		1.51403	75.28		1.575	37.0153					1.4659	209.746		1.51403	124.224		1.575	61.6922
1.4663	122.499		1.51419	75.96		1.5756	37.5					1.4663	210.631		1.51419	125.347		1.5756	62.5
1.4665	123.148		1.51452	76.5		1.5762	37.9082					1.4665	211.745		1.51452	126.238		1.5762	63.1803
1.4667	123.841		1.51483	77.06		1.5769	38.3265					1.4667	212.937		1.51483	127.162		1.5769	63.8775
1.4669	124.523		1.51507	77.68		1.5775	38.7347					1.4669	214.11		1.51507	128.185		1.5775	64.5578
1.4673	125.037		1.5154	78.22		1.5782	39.1582					1.4673	214.994		1.5154	129.076		1.5782	65.2636
1.4674	125.764		1.51571	78.78		1.5788	39.5969					1.4674	216.244		1.51571	130		1.5788	65.9949
1.4676	126.412		1.51602	79.34		1.5794	40.1275					1.4676	217.359		1.51602	130.924		1.5794	66.8792
1.4678	127.094		1.51635	79.88		1.5801	40.5051					1.4678	218.531		1.51635	131.815		1.5801	67.5085
1.4679	127.821		1.51666	80.44		1.5807	40.9286					1.4679	219.781		1.51666	132.739		1.5807	68.2143
1.4682	128.436		1.51696	81		1.5814	41.3061					1.4682	220.838		1.51696	133.663		1.5814	68.8435
1.4684	129.163		1.5173	81.54		1.582	41.7449					1.4684	222.088		1.5173	134.554		1.582	69.5748
1.4686	129.777		1.51753	82.16		1.5827	42.1174					1.4686	223.145		1.51753	135.578		1.5827	70.1956
1.4688	130.459		1.51769	82.84		1.5834	42.5408					1.4688	224.318		1.51769	136.7		1.5834	70.9014
1.4691	131.085		1.51795	83.44		1.584	42.9643					1.4691	225.394		1.51795	137.69		1.584	71.6071
1.4691	131.868		1.51819	84.06		1.5847	43.3571					1.4691	226.74		1.51819	138.713		1.5847	72.2619
1.4694	132.494		1.51849	84.62		1.5853	43.8418					1.4694	227.816		1.51849	139.637		1.5853	73.0697
1.4696	133.176		1.51883	85.16		1.5859	44.3265					1.4696	228.989		1.51883	140.528		1.5859	73.8775
1.4697	133.925		1.51914	85.72		1.5862	45.1429					1.4697	230.277		1.51914	141.452		1.5862	75.2381
1.4699	134.618		1.51944	86.28		1.5868	45.5663					1.4699	231.469		1.51944	142.376		1.5868	75.9439
1.4701	135.278		1.5197	86.88		1.5875	45.9388					1.4701	232.603		1.5197	143.366		1.5875	76.5646
1.4703	135.915		1.52009	87.38		1.5881	46.4133					1.4703	233.699		1.52009	144.191		1.5881	77.3554
1.4706	136.541		1.52042	87.92		1.5888	46.7857					1.4706	234.775		1.52042	145.083		1.5888	77.9762
1.4708	137.223		1.52065	88.54		1.5895	47.1786					1.4708	235.948		1.52065	146.106		1.5895	78.6309
1.4709	137.905		1.52096	89.1		1.5901	47.5867					1.4709	237.12		1.52096	147.03		1.5901	79.3112
1.4712	138.531		1.52129	89.64		1.5908	48.0408					1.4712	238.197		1.52129	147.921		1.5908	80.068
1.4713	139.28		1.5216	90.2		1.5913	48.6174					1.4713	239.485		1.5216	148.845		1.5913	81.0289
1.4716	139.895		1.52191	90.76		1.592	48.9949					1.4716	240.542		1.52191	149.769		1.592	81.6582
1.4718	140.521		1.52217	91.36		1.5925	49.4949					1.4718	241.619		1.52217	150.759		1.5925	82.4915
1.472	141.203		1.52248	91.92		1.5932	49.8725					1.472	242.791		1.52248	151.683		1.5932	83.1208
1.4722	141.897		1.52279	92.48		1.5939	50.25					1.4722	243.983		1.52279	152.607		1.5939	83.75
1.4725	142.511		1.52305	93.08		1.5945	50.6888					1.4725	245.04		1.52305	153.597		1.5945	84.4813
1.4726	143.238		1.52284	94.06		1.5952	51.0714					1.4726	246.29		1.52284	155.215		1.5952	85.1191
1.4728	143.887		1.52314	94.62		1.5956	51.7857					1.4728	247.405		1.52314	156.139		1.5956	86.3095
1.4731	144.501		1.52345	95.18		1.5961	52.3469					1.4731	248.462		1.52345	157.063		1.5961	87.2449
1.4732	145.251		1.52371	95.78		1.5968	52.8061					1.4732	249.75		1.52371	158.053		1.5968	88.0102
1.4735	145.843		1.52402	96.34		1.5974	53.2653					1.4735	250.769		1.52402	158.977		1.5974	88.7755
1.4737	146.559		1.52433	96.9		1.598	53.7245					1.4737	251.999		1.52433	159.901		1.598	89.5408
1.4739	147.207		1.52459	97.5		1.5987	54.0816					1.4739	253.114		1.52459	160.891		1.5987	90.136
1.4741	147.867		1.52482	98.12		1.5993	54.5918					1.4741	254.248		1.52482	161.914		1.5993	90.9864
1.4743	148.56		1.52498	98.8		1.5999	55					1.4743	255.44		1.52498	163.036		1.5999	91.6667
1.4743	149.41		1.52524	99.4		1.6006	55.3571					1.4743	256.901		1.52524	164.026		1.6006	92.2619
1.4745	150.058		1.52555	99.96		1.6012	55.8674					1.4745	258.016		1.52555	164.951		1.6012	93.1122
1.4747	150.684		1.52586	100.52		1.6019	56.2755					1.4747	259.093		1.52586	165.875		1.6019	93.7925
1.4749	151.4		1.52619	101.06		1.6026	56.6326					1.4749	260.323		1.52619	166.766		1.6026	94.3878
1.4752	152.014		1.5265	101.62		1.6031	57.1939					1.4752	261.38		1.5265	167.69		1.6031	95.3231
1.4753	152.775		1.52681	102.18		1.6037	57.602					1.4753	262.687		1.52681	168.614		1.6037	96.0034
1.4757	153.222		1.52714	102.72		1.6044	58.0102					1.4757	263.456		1.52714	169.505		1.6044	96.6837
1.4759	153.904		1.52745	103.28		1.6051	58.3674					1.4759	264.629		1.52745	170.429		1.6051	97.2789
1.4761	154.564		1.52776	103.84		1.6057	58.8265					1.4761	265.763		1.52776	171.353		1.6057	98.0442
1.4763	155.245		1.52794	104.5		1.6064	59.2347					1.4763	266.936		1.52794	172.442		1.6064	98.7245
1.4765	155.894		1.52833	105		1.6068	59.898					1.4765	268.051		1.52833	173.267		1.6068	99.8299
1.4767	156.587		1.52819	105.92		1.6074	60.3571					1.4767	269.243		1.52819	174.785		1.6074	100.595
1.4769	157.303		1.5285	106.48		1.6081	60.7143					1.4769	270.473		1.5285	175.71		1.6081	101.19
1.4771	157.917		1.52876	107.08		1.6086	61.3265					1.4771	271.53		1.52876	176.7		1.6086	102.211
1.4773	158.611		1.52914	107.58		1.6093	61.7347					1.4773	272.722		1.52914	177.525		1.6093	102.891
1.4775	159.259		1.52947	108.12		1.6099	62.1429					1.4775	273.837		1.52947	178.416		1.6099	103.571
1.4777	159.941		1.52971	108.74		1.6104	62.7551					1.4777	275.01		1.52971	179.439		1.6104	104.592
1.478	160.601		1.52994	109.36		1.6111	63.1122					1.478	276.144		1.52994	180.462		1.6111	105.187
			1.53027	109.9		1.6118	63.4694								1.53027	181.353		1.6118	105.782
			1.53058	110.46		1.6126	63.7245								1.53058	182.277		1.6126	106.207
			1.53037	111.44		1.6133	64.1326								1.53037	183.894		1.6133	106.888
			1.53068	112		1.6139	64.5408								1.53068	184.818		1.6139	107.568
			1.53091	112.62		1.6146	64.898								1.53091	185.842		1.6146	108.163
			1.53132	113.1		1.6152	65.4082								1.53132	186.634		1.6152	109.014
			1.53156	113.72		1.6159	65.7143								1.53156	187.657		1.6159	109.524
			1.53189	114.26		1.6166	66.1225								1.53189	188.548		1.6166	110.204
			1.5322	114.82		1.6172	66.5816								1.5322	189.472		1.6172	110.969
			1.53258	115.32		1.6179	66.9898								1.53258	190.297		1.6179	111.65
			1.53284	115.92		1.6187	67.2449								1.53284	191.287		1.6187	112.075
			1.53307	116.54											1.53307	192.31
			1.53346	117.04											1.53346	193.135
			1.53349	117.82											1.53349	194.422
			1.53343	118.68											1.53343	195.842
			1.53366	119.3											1.53366	196.865
			1.53397	119.86											1.53397	197.789
			1.53438	120.34											1.53438	198.581
			1.53461	120.96											1.53461	199.604
			1.53492	121.52											1.53492	200.528
			1.53518	122.12											1.53518	201.518
			1.53549	122.68											1.53549	202.442
			1.53572	123.3											1.53572	203.465
			1.53606	123.84											1.53606	204.356
			1.53644	124.34											1.53644	205.182
			1.53667	124.96											1.53667	206.205
			1.53693	125.56											1.53693	207.195
			1.53724	126.12											1.53724	208.119
			1.53755	126.68											1.53755	209.043
			1.53788	127.22											1.53788	209.934
			1.53812	127.84											1.53812	210.957
			1.53835	128.46											1.53835	211.98
			1.53762	129.86											1.53762	214.29
			1.53801	130.36											1.53801	215.116
			1.53826	130.96											1.53826	216.106
			1.5385	131.58											1.5385	217.129
			1.53888	132.08											1.53888	217.954
			1.53914	132.68											1.53914	218.944
			1.53923	133.42											1.53923	220.165
			1.53953	133.98											1.53953	221.089
			1.53977	134.6											1.53977	222.112
			1.5401	135.14											1.5401	223.003
			1.54041	135.7											1.54041	223.927
			1.54074	136.24											1.54074	224.818
			1.54105	136.8											1.54105	225.743
			1.54129	137.42											1.54129	226.766
			1.54169	137.9											1.54169	227.558
			1.54193	138.52											1.54193	228.581
			1.54224	139.08											1.54224	229.505
			1.5425	139.68											1.5425	230.495
			1.5428	140.24											1.5428	231.419
			1.54311	140.8											1.54311	232.343
			1.54337	141.4											1.54337	233.333
			1.54368	141.96											1.54368	234.257
			1.54399	142.52											1.54399	235.182
			1.54432	143.06											1.54432	236.073
			1.54456	143.68											1.54456	237.096
			1.54486	144.24											1.54486	238.02
			1.54512	144.84											1.54512	239.01
			1.54484	145.88											1.54484	240.726
			1.54431	147.12											1.54431	242.772
			1.54454	147.74											1.54454	243.795
			1.54487	148.28											1.54487	244.686
			1.54511	148.9											1.54511	245.71
			1.54552	149.38											1.54552	246.502
			1.54582	149.94											1.54582	247.426
			1.54613	150.5											1.54613	248.35
			1.54639	151.1											1.54639	249.34
			1.54677	151.6											1.54677	250.165
			1.54701	152.22											1.54701	251.188
			1.54734	152.76											1.54734	252.079
			1.5478	153.2											1.5478	252.805
			1.54796	153.88											1.54796	253.927
			1.54837	154.36											1.54837	254.719
			1.54867	154.92											1.54867	255.644
			1.54883	155.6											1.54883	256.766

## Sheet: Figure_3b
py-RuO2:Zn
E-iR (V vs RHE)	j (mA cm-2)	j (mA mgRu-2)
1.0008	2.7396	5.07333
1.0018	2.742	5.07778
1.0028	2.7436	5.08074
1.0038	2.7472	5.08741
1.0048	2.758	5.10741
1.0058	2.7568	5.10519
1.0068	2.7592	5.10963
1.0078	2.7592	5.10963
1.0088	2.7608	5.11259
1.0098	2.762	5.11481
1.0108	2.7644	5.11926
1.0118	2.768	5.12593
1.0128	2.768	5.12593
1.0138	2.7728	5.13481
1.0148	2.7776	5.1437
1.0158	2.7764	5.14148
1.0168	2.7828	5.15333
1.0178	2.7888	5.16444
1.0188	2.7876	5.16222
1.0198	2.7888	5.16444
1.0207	2.7976	5.18074
1.0217	2.7964	5.17852
1.0227	2.7964	5.17852
1.0237	2.8	5.18519
1.0247	2.8024	5.18963
1.0257	2.8048	5.19407
1.0267	2.8096	5.20296
1.0277	2.8136	5.21037
1.0287	2.816	5.21481
1.0297	2.8196	5.22148
1.0307	2.8268	5.23481
1.0317	2.8256	5.23259
1.0327	2.828	5.23704
1.0337	2.8344	5.24889
1.0347	2.8332	5.24667
1.0357	2.8392	5.25778
1.0367	2.8404	5.26
1.0377	2.844	5.26667
1.0387	2.8464	5.27111
1.0397	2.8504	5.27852
1.0407	2.854	5.28519
1.0417	2.8576	5.29185
1.0427	2.8664	5.30815
1.0437	2.8688	5.31259
1.0447	2.8676	5.31037
1.0457	2.8724	5.31926
1.0467	2.8772	5.32815
1.0477	2.8772	5.32815
1.0487	2.882	5.33704
1.0497	2.8884	5.34889
1.0507	2.8872	5.34667
1.0517	2.8908	5.35333
1.0527	2.898	5.36667
1.0537	2.8992	5.36889
1.0547	2.9056	5.38074
1.0556	2.9192	5.40593
1.0566	2.9192	5.40593
1.0576	2.9192	5.40593
1.0586	2.9228	5.41259
1.0596	2.9264	5.41926
1.0606	2.93	5.42593
1.0616	2.9324	5.43037
1.0626	2.9364	5.43778
1.0636	2.9348	5.43481
1.0646	2.94	5.44444
1.0656	2.946	5.45556
1.0666	2.9472	5.45778
1.0676	2.952	5.46667
1.0686	2.9608	5.48296
1.0696	2.9608	5.48296
1.0706	2.9656	5.49185
1.0716	2.972	5.5037
1.0726	2.9744	5.50815
1.0736	2.9744	5.50815
1.0746	2.9804	5.51926
1.0756	2.9864	5.53037
1.0766	2.9876	5.53259
1.0776	2.9916	5.54
1.0786	2.9988	5.55333
1.0796	2.9976	5.55111
1.0806	3.0048	5.56444
1.0816	3.0148	5.58296
1.0826	3.0136	5.58074
1.0836	3.0196	5.59185
1.0846	3.0248	5.60148
1.0856	3.0272	5.60593
1.0866	3.0284	5.60815
1.0876	3.0344	5.61926
1.0886	3.0392	5.62815
1.0895	3.0444	5.63778
1.0905	3.048	5.64444
1.0915	3.054	5.65556
1.0925	3.054	5.65556
1.0935	3.0628	5.67185
1.0945	3.0712	5.68741
1.0955	3.0712	5.68741
1.0965	3.076	5.6963
1.0975	3.08	5.7037
1.0985	3.0872	5.71704
1.0995	3.0896	5.72148
1.1005	3.0948	5.73111
1.1015	3.0984	5.73778
1.1025	3.102	5.74444
1.1035	3.1068	5.75333
1.1045	3.112	5.76296
1.1055	3.118	5.77407
1.1065	3.1488	5.83111
1.1075	3.1512	5.83556
1.1085	3.1448	5.8237
1.1095	3.1488	5.83111
1.1105	3.1524	5.83778
1.1115	3.1512	5.83556
1.1125	3.156	5.84444
1.1135	3.1608	5.85333
1.1145	3.1632	5.85778
1.1154	3.1708	5.87185
1.1164	3.1744	5.87852
1.1174	3.178	5.88519
1.1184	3.1844	5.89704
1.1194	3.1952	5.91704
1.1204	3.2004	5.92667
1.1214	3.204	5.93333
1.1224	3.2064	5.93778
1.1234	3.2112	5.94667
1.1244	3.216	5.95556
1.1254	3.2212	5.96519
1.1264	3.2308	5.98296
1.1274	3.232	5.98519
1.1284	3.2372	5.99481
1.1294	3.2456	6.01037
1.1304	3.2492	6.01704
1.1314	3.2544	6.02667
1.1324	3.264	6.04444
1.1334	3.2688	6.05333
1.1344	3.2764	6.06741
1.1354	3.28	6.07407
1.1364	3.2836	6.08074
1.1373	3.2924	6.09704
1.1383	3.2948	6.10148
1.1393	3.2996	6.11037
1.1403	3.3048	6.12
1.1413	3.3108	6.13111
1.1423	3.3168	6.14222
1.1433	3.3204	6.14889
1.1443	3.3316	6.16963
1.1453	3.3416	6.18815
1.1463	3.344	6.19259
1.1473	3.3476	6.19926
1.1483	3.356	6.21481
1.1493	3.3612	6.22444
1.1503	3.3684	6.23778
1.1513	3.3732	6.24667
1.1523	3.3772	6.25407
1.1533	3.3832	6.26519
1.1543	3.3932	6.2837
1.1553	3.3992	6.29481
1.1563	3.4004	6.29704
1.1572	3.4176	6.32889
1.1582	3.4288	6.34963
1.1592	3.4288	6.34963
1.1602	3.4336	6.35852
1.1612	3.4408	6.37185
1.1622	3.4432	6.3763
1.1632	3.4508	6.39037
1.1642	3.4592	6.40593
1.1652	3.4644	6.41556
1.1662	3.4692	6.42444
1.1672	3.4752	6.43556
1.1682	3.484	6.45185
1.1692	3.4888	6.46074
1.1702	3.5	6.48148
1.1712	3.5108	6.50148
1.1722	3.5108	6.50148
1.1732	3.5172	6.51333
1.1742	3.5256	6.52889
1.1752	3.5268	6.53111
1.1761	3.538	6.55185
1.1771	3.5452	6.56519
1.1781	3.5488	6.57185
1.1791	3.5564	6.58593
1.1801	3.5624	6.59704
1.1811	3.5712	6.61333
1.1821	3.5748	6.62
1.1831	3.582	6.63333
1.1841	3.5932	6.65407
1.1851	3.6004	6.66741
1.1861	3.6092	6.6837
1.1871	3.6152	6.69481
1.1881	3.62	6.7037
1.1891	3.6252	6.71333
1.1901	3.6348	6.73111
1.1911	3.6372	6.73556
1.1921	3.6496	6.75852
1.1931	3.6544	6.76741
1.194	3.6596	6.77704
1.195	3.6704	6.79704
1.196	3.6828	6.82
1.197	3.6864	6.82667
1.198	3.6928	6.83852
1.199	3.7	6.85185
1.2	3.7088	6.86815
1.201	3.7136	6.87704
1.202	3.7196	6.88815
1.203	3.7296	6.90667
1.204	3.7344	6.91556
1.205	3.7428	6.93111
1.206	3.7492	6.94296
1.207	3.7576	6.95852
1.208	3.77	6.98148
1.209	3.7812	7.00222
1.2099	3.7836	7.00667
1.2109	3.792	7.02222
1.2119	3.7972	7.03185
1.2129	3.8056	7.04741
1.2139	3.8104	7.0563
1.2149	3.818	7.07037
1.2159	3.8252	7.0837
1.2169	3.83	7.09259
1.2179	3.84	7.11111
1.2189	3.85	7.12963
1.2199	3.8536	7.1363
1.2209	3.8656	7.15852
1.2219	3.8756	7.17704
1.2229	3.878	7.18148
1.2239	3.8856	7.19556
1.2249	3.8964	7.21556
1.2259	3.9	7.22222
1.2268	3.9088	7.23852
1.2278	3.916	7.25185
1.2288	3.9212	7.26148
1.2298	3.9296	7.27704
1.2308	3.9408	7.29778
1.2318	3.9492	7.31333
1.2328	3.9544	7.32296
1.2338	3.964	7.34074
1.2348	3.974	7.35926
1.2358	3.9764	7.3637
1.2368	3.9848	7.37926
1.2378	3.9948	7.39778
1.2388	3.9984	7.40444
1.2398	4.008	7.42222
1.2408	4.016	7.43704
1.2418	4.024	7.45185
1.2428	4.028	7.45926
1.2437	4.036	7.47407
1.2447	4.044	7.48889
1.2457	4.052	7.5037
1.2467	4.068	7.53333
1.2477	4.068	7.53333
1.2487	4.076	7.54815
1.2497	4.088	7.57037
1.2507	4.096	7.58519
1.2517	4.1	7.59259
1.2527	4.108	7.60741
1.2537	4.116	7.62222
1.2547	4.12	7.62963
1.2557	4.132	7.65185
1.2567	4.14	7.66667
1.2577	4.144	7.67407
1.2586	4.156	7.6963
1.2596	4.176	7.73333
1.2606	4.176	7.73333
1.2616	4.184	7.74815
1.2626	4.188	7.75556
1.2636	4.196	7.77037
1.2646	4.204	7.78519
1.2656	4.212	7.8
1.2666	4.22	7.81481
1.2676	4.224	7.82222
1.2686	4.232	7.83704
1.2696	4.24	7.85185
1.2706	4.248	7.86667
1.2716	4.256	7.88148
1.2726	4.268	7.9037
1.2736	4.272	7.91111
1.2745	4.284	7.93333
1.2755	4.292	7.94815
1.2765	4.3	7.96296
1.2775	4.308	7.97778
1.2785	4.316	7.99259
1.2795	4.324	8.00741
1.2805	4.328	8.01481
1.2815	4.34	8.03704
1.2825	4.348	8.05185
1.2835	4.36	8.07407
1.2845	4.368	8.08889
1.2855	4.38	8.11111
1.2865	4.384	8.11852
1.2875	4.392	8.13333
1.2884	4.404	8.15556
1.2894	4.412	8.17037
1.2904	4.424	8.19259
1.2914	4.432	8.20741
1.2924	4.44	8.22222
1.2934	4.452	8.24444
1.2944	4.46	8.25926
1.2954	4.468	8.27407
1.2964	4.476	8.28889
1.2974	4.488	8.31111
1.2984	4.5	8.33333
1.2994	4.508	8.34815
1.3004	4.516	8.36296
1.3013	4.528	8.38519
1.3023	4.532	8.39259
1.3033	4.548	8.42222
1.3043	4.56	8.44444
1.3053	4.564	8.45185
1.3063	4.576	8.47407
1.3073	4.588	8.4963
1.3083	4.596	8.51111
1.3093	4.608	8.53333
1.3103	4.64	8.59259
1.3113	4.644	8.6
1.3122	4.652	8.61481
1.3132	4.66	8.62963
1.3142	4.672	8.65185
1.3152	4.68	8.66667
1.3162	4.692	8.68889
1.3172	4.704	8.71111
1.3182	4.716	8.73333
1.3192	4.732	8.76296
1.3202	4.744	8.78519
1.3212	4.752	8.8
1.3222	4.768	8.82963
1.3231	4.788	8.86667
1.3241	4.796	8.88148
1.3251	4.812	8.91111
1.3261	4.824	8.93333
1.3271	4.84	8.96296
1.3281	4.852	8.98519
1.3291	4.868	9.01481
1.3301	4.88	9.03704
1.3311	4.892	9.05926
1.332	4.912	9.0963
1.333	4.928	9.12593
1.334	4.94	9.14815
1.335	4.96	9.18519
1.336	4.98	9.22222
1.337	4.996	9.25185
1.338	5.012	9.28148
1.3389	5.028	9.31111
1.3399	5.044	9.34074
1.3409	5.06	9.37037
1.3419	5.08	9.40741
1.3429	5.1	9.44444
1.3439	5.116	9.47407
1.3449	5.136	9.51111
1.3458	5.156	9.54815
1.3468	5.172	9.57778
1.3478	5.2	9.62963
1.3488	5.224	9.67407
1.3498	5.24	9.7037
1.3508	5.264	9.74815
1.3517	5.288	9.79259
1.3527	5.304	9.82222
1.3537	5.332	9.87407
1.3547	5.356	9.91852
1.3557	5.38	9.96296
1.3566	5.404	10.0074
1.3576	5.432	10.0593
1.3586	5.46	10.1111
1.3596	5.484	10.1556
1.3605	5.524	10.2296
1.3615	5.556	10.2889
1.3625	5.584	10.3407
1.3635	5.612	10.3926
1.3644	5.644	10.4519
1.3654	5.676	10.5111
1.3664	5.708	10.5704
1.3674	5.744	10.637
1.3683	5.78	10.7037
1.3693	5.82	10.7778
1.3703	5.86	10.8519
1.3712	5.9	10.9259
1.3722	5.944	11.0074
1.3732	5.996	11.1037
1.3741	6.04	11.1852
1.3751	6.088	11.2741
1.376	6.144	11.3778
1.377	6.196	11.4741
1.378	6.248	11.5704
1.3789	6.312	11.6889
1.3799	6.376	11.8074
1.3808	6.436	11.9185
1.3817	6.508	12.0518
1.3827	6.576	12.1778
1.3836	6.652	12.3185
1.3846	6.728	12.4593
1.3855	6.816	12.6222
1.3864	6.904	12.7852
1.3874	6.996	12.9556
1.3883	7.092	13.1333
1.3892	7.188	13.3111
1.3901	7.296	13.5111
1.391	7.404	13.7111
1.3919	7.52	13.9259
1.3928	7.64	14.1481
1.3937	7.768	14.3852
1.3946	7.908	14.6444
1.3955	8.044	14.8963
1.3964	8.196	15.1778
1.3973	8.356	15.4741
1.3981	8.516	15.7704
1.399	8.688	16.0889
1.3998	8.868	16.4222
1.4007	9.048	16.7556
1.4015	9.244	17.1185
1.4024	9.448	17.4963
1.4032	9.66	17.8889
1.404	9.88	18.2963
1.4048	10.112	18.7259
1.4056	10.356	19.1778
1.4064	10.6	19.6296
1.4072	10.868	20.1259
1.408	11.136	20.6222
1.4088	11.412	21.1333
1.4096	11.704	21.6741
1.4103	12.004	22.2296
1.411	12.344	22.8593
1.4118	12.66	23.4444
1.4125	12.98	24.037
1.4133	13.312	24.6518
1.414	13.668	25.3111
1.4147	14.024	25.9704
1.4154	14.392	26.6518
1.4161	14.772	27.3556
1.4168	15.168	28.0889
1.4174	15.584	28.8593
1.4181	15.988	29.6074
1.4188	16.408	30.3852
1.4194	16.836	31.1778
1.4201	17.268	31.9778
1.4207	17.72	32.8148
1.4213	18.176	33.6593
1.422	18.64	34.5185
1.4226	19.132	35.4296
1.4232	19.612	36.3185
1.4238	20.104	37.2296
1.4244	20.608	38.163
1.4249	21.124	39.1185
1.4255	21.636	40.0667
1.4261	22.168	41.0519
1.4267	22.696	42.0296
1.4272	23.236	43.0296
1.4278	23.776	44.0296
1.4284	24.34	45.0741
1.4289	24.904	46.1185
1.4294	25.456	47.1407
1.43	26.048	48.237
1.4305	26.636	49.3259
1.431	27.224	50.4148
1.4315	27.816	51.5111
1.432	28.428	52.6444
1.4326	29.044	53.7852
1.4331	29.644	54.8963
1.4335	30.296	56.1037
1.434	30.932	57.2815
1.4345	31.56	58.4444
1.435	32.212	59.6519
1.4355	32.86	60.8518
1.436	33.5	62.037
1.4364	34.164	63.2667
1.4369	34.852	64.5407
1.4373	35.54	65.8148
1.4378	36.216	67.0667
1.4382	36.9	68.3333
1.4387	37.588	69.6074
1.4391	38.288	70.9037
1.4395	38.988	72.2
1.44	39.676	73.4741
1.4404	40.36	74.7407
1.4408	41.08	76.0741
1.4413	41.8	77.4074
1.4417	42.52	78.7407
1.4421	43.24	80.0741
1.4425	44	81.4815
1.4429	44.72	82.8148
1.4433	45.48	84.2222
1.4437	46.24	85.6296
1.4441	47	87.037
1.4445	47.72	88.3704
1.4449	48.48	89.7778
1.4452	49.24	91.1852
1.4457	49.96	92.5185
1.446	50.76	94
1.4464	51.48	95.3333
1.4468	52.28	96.8148
1.4472	53.04	98.2222
1.4475	53.84	99.7037
1.4479	54.6	101.111
1.4483	55.4	102.593
1.4487	56.12	103.926
1.449	57	105.556
1.4493	57.84	107.111
1.4498	58.52	108.37
1.4501	59.32	109.852
1.4504	60.16	111.407
1.4507	61	112.963
1.4511	61.8	114.444
1.4515	62.56	115.852
1.4518	63.4	117.407
1.4522	64.2	118.889
1.4525	65.04	120.444
1.4528	65.84	121.926
1.4532	66.64	123.407
1.4535	67.52	125.037
1.4539	68.28	126.444
1.4542	69.16	128.074
1.4545	70	129.63
1.4549	70.76	131.037
1.4551	71.68	132.741
1.4555	72.44	134.148
1.4559	73.24	135.63
1.4562	74.08	137.185
1.4565	74.96	138.815
1.4568	75.84	140.444
1.4569	76.88	142.37
1.4573	77.68	143.852
1.4576	78.56	145.481
1.4578	79.52	147.259
1.4581	80.36	148.815
1.4585	81.16	150.296
1.4588	82	151.852
1.459	82.92	153.556
1.4594	83.72	155.037
1.4597	84.6	156.667
1.46	85.48	158.296
1.4603	86.36	159.926
1.4606	87.24	161.556
1.4608	88.24	163.407
1.4611	89	164.815
1.4613	90	166.667
1.4617	90.8	168.148
1.462	91.64	169.704
1.4623	92.48	171.259
1.4626	93.36	172.889
1.4629	94.28	174.593
1.4631	95.2	176.296
1.4634	96.08	177.926
1.4638	96.84	179.333
1.4641	97.72	180.963
1.4644	98.64	182.667
1.4647	99.4	184.074
1.4649	100.4	185.926
1.4652	101.32	187.63
1.4655	102.2	189.259
1.4657	103.2	191.111
1.4661	103.96	192.519
1.4662	105	194.444
1.4665	105.88	196.074
1.4668	106.76	197.704
1.4671	107.64	199.333
1.4673	108.56	201.037
1.4676	109.48	202.741
1.4679	110.4	204.444
1.4682	111.24	206
1.4685	112.04	207.481
1.4687	113.08	209.407
1.4689	114.08	211.259
1.4692	114.96	212.889
1.4694	115.88	214.593
1.4697	116.84	216.37
1.4699	117.72	218
1.4701	118.72	219.852
1.4704	119.6	221.481
1.4707	120.48	223.111
1.4707	121.68	225.333
1.4709	122.68	227.185
1.4712	123.56	228.815
1.4715	124.52	230.593
1.4716	125.52	232.444
1.4722	126.08	233.481
1.4723	127.2	235.556
1.4724	128.32	237.63
1.4725	129.44	239.704
1.4725	130.6	241.852
1.4726	131.76	244
1.4733	132.12	244.667
1.4734	133.2	246.667
1.4735	134.36	248.815
1.4735	135.6	251.111
1.4736	136.76	253.259
1.4736	137.92	255.407
1.4737	139.08	257.556
1.4738	140.2	259.63
1.474	141.24	261.556
1.4742	142.2	263.333
1.4744	143.2	265.185
1.4745	144.28	267.185
1.4747	145.28	269.037
1.4751	146	270.37
1.4755	146.76	271.778
1.4757	147.72	273.556
1.4759	148.72	275.407
1.4762	149.56	276.963
1.4763	150.68	279.037
1.4766	151.56	280.667
1.4768	152.52	282.444
1.4771	153.4	284.074
1.4773	154.48	286.074
1.4776	155.36	287.704
1.4777	156.44	289.704
1.478	157.32	291.333
1.4782	158.28	293.111
1.4785	159.16	294.741
1.4787	160.12	296.519
1.479	161	298.148
1.4792	162	300
1.4793	163.08	302
1.4794	164.2	304.074
1.4798	164.92	305.407
1.48	165.92	307.259
1.4803	166.76	308.815
1.4804	167.88	310.889
1.4807	168.84	312.667
1.481	169.72	314.296
1.4812	170.68	316.074
1.4812	171.92	318.37
1.4814	172.92	320.222
1.4817	173.76	321.778
1.4818	174.88	323.852
1.4821	175.72	325.407
1.4823	176.72	327.259
1.4826	177.56	328.815
1.4827	178.68	330.889
1.483	179.56	332.519
1.4831	180.64	334.519
1.4834	181.52	336.148
1.4837	182.48	337.926
1.4838	183.48	339.778
1.4842	184.32	341.333
1.4843	185.44	343.407
1.4845	186.4	345.185
1.4846	187.52	347.259
1.4848	188.52	349.111
1.4849	189.6	351.111
1.4852	190.48	352.741
1.4855	191.32	354.296
1.4855	192.56	356.593
1.4856	193.68	358.667
1.4858	194.64	360.444
1.4862	195.4	361.852
1.4863	196.48	363.852
1.4865	197.48	365.704
1.4868	198.44	367.481
1.4871	199.32	369.111
1.4877	199.8	370
1.4877	201.04	372.296
1.4878	202.12	374.296
1.4881	203	375.926
1.4884	203.84	377.481
1.4886	204.84	379.333
1.4887	205.96	381.407
1.489	206.8	382.963
1.4891	207.92	385.037
1.4893	208.88	386.815
1.4895	209.88	388.667
1.4897	210.96	390.667
1.4898	211.96	392.519
1.4902	212.8	394.074
1.4903	213.92	396.148
1.4906	214.8	397.778
1.4907	215.88	399.778
1.4909	216.88	401.63
1.4909	218.08	403.852
1.4912	218.96	405.481
1.4914	219.96	407.333
1.4916	220.92	409.111
1.4919	221.8	410.741
1.492	222.88	412.741
1.4921	224	414.815
1.4924	224.84	416.37
1.4924	226.08	418.667
1.4926	227.08	420.519
1.4929	228.04	422.296
1.4932	228.92	423.926
1.4933	230	425.926
1.4932	231.36	428.444
1.4933	232.48	430.519
1.4933	233.68	432.741
1.4935	234.68	434.593
1.4938	235.52	436.148
1.4939	236.64	438.222
1.494	237.76	440.296
1.4943	238.6	441.852
1.4944	239.72	443.926
1.4947	240.68	445.704
1.4947	241.92	448
1.4951	242.64	449.333
1.4954	243.52	450.963
1.4959	244.12	452.074
1.4963	244.88	453.481
1.4964	245.96	455.481
1.4966	246.96	457.333
1.497	247.68	458.667
1.4971	248.8	460.741
1.4974	249.64	462.296
1.4975	250.76	464.37
1.4973	252.24	467.111
1.4977	252.96	468.444
1.498	253.84	470.074
1.4982	254.92	472.074
1.4983	256.04	474.148
1.4984	257.04	476
1.4986	258.12	478
1.4987	259.24	480.074
1.4988	260.36	482.148
1.4991	261.2	483.704
1.499	262.56	486.222
1.4994	263.28	487.556
1.4995	264.4	489.63
1.4997	265.36	491.407
1.4997	266.6	493.704
1.4998	267.72	495.778
1.5	268.68	497.556
1.5002	269.68	499.407
1.5007	270.4	500.741
1.5006	271.76	503.259
1.501	272.48	504.593
1.5012	273.48	506.444
1.5013	274.6	508.519
1.5015	275.56	510.296
1.5015	276.8	512.593
1.5016	277.92	514.667
1.5018	278.88	516.444
1.502	279.88	518.296
1.502	281.08	520.519
1.5024	281.84	521.926
1.5023	283.2	524.444
1.5026	284.04	526
1.5029	284.92	527.63
1.503	286.12	529.852
1.5032	287.12	531.704
1.5034	288.08	533.481
1.5036	289.08	535.333
1.5036	290.32	537.63
1.5037	291.4	539.63
1.5035	292.88	542.37
1.504	293.48	543.481
1.5041	294.6	545.556
1.5042	295.72	547.63
1.5045	296.56	549.185
1.5048	297.44	550.815
1.5058	297.44	550.815
1.506	298.52	552.815
1.5061	299.52	554.667
1.5064	300.48	556.444
1.5066	301.48	558.296
1.5065	302.84	560.815
1.5066	303.92	562.815
1.5068	304.92	564.667
1.5071	305.76	566.222
1.5073	306.76	568.074
1.5075	307.76	569.926
1.5077	308.72	571.704
1.5077	309.96	574
1.508	310.8	575.556
1.5083	311.68	577.185
1.5084	312.88	579.407
1.5082	314.36	582.148
1.5084	315.36	584
1.5086	316.32	585.778
1.5085	317.68	588.296
1.5087	318.68	590.148
1.5085	320.16	592.889
1.5088	321	594.444
1.509	322	596.296
1.5091	323.08	598.296
1.5093	324.08	600.148
1.5095	325.04	601.926
1.5097	326.04	603.778
1.5096	327.4	606.296
1.5099	328.36	608.074
1.5096	329.96	611.037
1.5099	330.84	612.667
1.5098	332.16	615.111
1.51	333.16	616.963
1.5101	334.28	619.037
1.5107	334.76	619.926
1.5116	334.88	620.148
1.5117	336	622.222
1.5116	337.32	624.667
1.5118	338.32	626.519
1.512	339.32	628.37
1.5121	340.4	630.37
1.5123	341.4	632.222
1.5122	342.76	634.741
1.5126	343.48	636.074
1.5126	344.72	638.37
1.513	345.56	639.926
1.5131	346.68	642
1.5134	347.52	643.556
1.5138	348.28	644.963
1.5135	349.88	647.926
1.5135	351.08	650.148
1.5138	351.96	651.778
1.5139	353.04	653.778
1.5144	353.68	654.963
1.5146	354.64	656.741
1.5148	355.64	658.593
1.5151	356.48	660.148
1.5151	357.72	662.444
1.5154	358.6	664.074
1.5155	359.8	666.296
1.5155	361.04	668.593
1.5154	362.4	671.111
1.5155	363.48	673.111
1.5157	364.48	674.963
1.5158	365.6	677.037
1.5159	366.68	679.037
1.5159	367.92	681.333
1.5161	368.88	683.111
1.5162	370	685.185
1.5163	371.12	687.259
1.5161	372.6	690
1.5163	373.68	692
1.5164	374.8	694.074
1.5164	376	696.296
1.5166	377	698.148
1.517	377.72	699.481
1.5167	379.32	702.444
1.5169	380.32	704.296
1.5171	381.28	706.074
1.5175	382.04	707.481
1.5171	383.76	710.667
1.5173	384.72	712.444
1.5173	385.96	714.741
1.5173	387.2	717.037
1.5177	388.04	718.593
1.5179	389.04	720.444
1.5178	390.4	722.963
1.5182	391.12	724.296
1.5185	392	725.926
1.5183	393.44	728.593
1.5183	394.68	730.889
1.5184	395.8	732.963
1.5185	396.88	734.963
1.5184	398.24	737.481
1.5189	398.84	738.593
1.5191	399.84	740.444
1.519	401.2	742.963
1.5194	402	744.444
1.5204	402	744.444
1.5211	402.4	745.185
1.5211	403.6	747.407
1.5215	404.4	748.889
1.5218	405.2	750.37
1.5218	406.4	752.593
1.5219	407.6	754.815
1.5222	408.4	756.296
1.5226	409.2	757.778
1.5223	410.8	760.741
1.522	412.4	763.704
1.5223	413.2	765.185
1.5224	414.4	767.407
1.5224	415.6	769.63
1.5224	416.8	771.852
1.5225	418	774.074
1.5228	418.8	775.556
1.5229	420	777.778
1.5232	420.8	779.259
1.5232	422	781.481
1.5233	423.2	783.704
1.5236	424	785.185
1.5233	425.6	788.148
1.5234	426.8	790.37
1.5237	427.6	791.852
1.5237	428.8	794.074
1.5238	430	796.296
1.5241	430.8	797.778
1.5238	432.4	800.741
1.5239	433.6	802.963
1.5242	434.4	804.444
1.5239	436	807.407
1.524	437.2	809.63
1.5243	438	811.111
1.524	439.6	814.074
1.525	439.6	814.074
1.5244	441.6	817.778
1.5248	442.4	819.259
1.5248	443.6	821.481
1.5248	444.8	823.704
1.5249	446	825.926
1.5249	447.2	828.148
1.5252	448	829.63
1.525	449.6	832.593
1.5253	450.4	834.074
1.5253	451.6	836.296
1.5257	452.4	837.778
1.5254	454	840.741
1.5254	455.2	842.963
1.5258	456	844.444
1.5258	457.2	846.667
1.5262	458	848.148
1.5262	459.2	850.37
1.5262	460.4	852.593
1.5266	461.2	854.074
1.5266	462.4	856.296
1.5263	464	859.259
1.5267	464.8	860.741
1.5264	466.4	863.704
1.5267	467.2	865.185
1.5268	468.4	867.407
1.5268	469.6	869.63
1.5268	470.8	871.852
1.5275	471.2	872.593
1.5272	472.8	875.556
1.5269	474.4	878.519
1.5295	472.4	874.815
1.5299	473.2	876.296
1.5296	474.8	879.259
1.53	475.6	880.741
1.5303	476.4	882.222
1.5303	477.6	884.444
1.5304	478.8	886.667
1.5307	479.6	888.148
1.5308	480.8	890.37
1.5308	482	892.593
1.5311	482.8	894.074
1.5315	483.6	895.556
1.5312	485.2	898.519
1.5309	486.8	901.481
1.5316	487.2	902.222
1.5319	488	903.704
1.532	489.2	905.926
1.532	490.4	908.148
1.5324	491.2	909.63
1.5327	492	911.111
1.5327	493.2	913.333
1.5331	494	914.815
1.5331	495.2	917.037
1.5335	496	918.519
1.5338	496.8	920
1.5335	498.4	922.963
1.5339	499.2	924.444
1.5339	500.4	926.667
1.5336	502	929.63
1.5337	503.2	931.852
1.5334	504.8	934.815
1.5334	506	937.037
1.5338	506.8	938.519
1.5338	508	940.741
1.5341	508.8	942.222
1.5342	510	944.444
1.5345	510.8	945.926
1.5342	512.4	948.889
1.5346	513.2	950.37
1.535	514	951.852
1.5347	515.6	954.815
1.5347	516.8	957.037
1.5347	518	959.259
1.5351	518.8	960.741
1.5351	520	962.963
1.5348	521.6	965.926
1.5361	521.2	965.185
1.5368	521.6	965.926
1.5368	522.8	968.148
1.5369	524	970.37
1.5372	524.8	971.852
1.5379	525.2	972.593
1.5379	526.4	974.815
1.538	527.6	977.037
1.538	528.8	979.259
1.538	530	981.481
1.5381	531.2	983.704
1.5374	533.2	987.407
1.5378	534	988.889
1.5375	535.6	991.852
1.5379	536.4	993.333
1.5376	538	996.296
1.5379	538.8	997.778
1.5376	540.4	1000.74
1.538	541.2	1002.22
1.538	542.4	1004.44
1.5384	543.2	1005.93
1.5394	543.2	1005.93
1.5397	544	1007.41
1.5398	545.2	1009.63
1.5404	545.6	1010.37
1.5405	546.8	1012.59
1.5402	548.4	1015.56
1.5408	548.8	1016.3
1.5412	549.6	1017.78
1.5419	550	1018.52
1.5413	552	1022.22
1.5416	552.8	1023.7
1.5416	554	1025.93
1.5414	555.6	1028.89
1.5414	556.8	1031.11
1.5414	558	1033.33
1.5418	558.8	1034.81
1.5418	560	1037.04
1.5418	561.2	1039.26
1.5422	562	1040.74
1.5422	563.2	1042.96
1.5419	564.8	1045.93
1.542	566	1048.15
1.5423	566.8	1049.63
1.5427	567.6	1051.11
1.5427	568.8	1053.33
1.5418	571.2	1057.78
1.5421	572	1059.26
1.5425	572.8	1060.74
1.5422	574.4	1063.7
1.5425	575.2	1065.19
1.5426	576.4	1067.41
1.5423	578	1070.37
1.5423	579.2	1072.59
1.543	579.6	1073.33
1.543	580.8	1075.56
1.5437	581.2	1076.3
1.5434	582.8	1079.26
1.5437	583.6	1080.74
1.5435	585.2	1083.7
1.5435	586.4	1085.93
1.5438	587.2	1087.41
1.5439	588.4	1089.63
1.5439	589.6	1091.85
1.5439	590.8	1094.07
1.5443	591.6	1095.56
1.5469	589.6	1091.85
1.5466	591.2	1094.81
1.5473	591.6	1095.56
1.5476	592.4	1097.04
1.547	594.4	1100.74
1.548	594.4	1100.74
1.5484	595.2	1102.22
1.5487	596	1103.7
1.5488	597.2	1105.93
1.5482	599.2	1109.63
1.5482	600.4	1111.85
1.5472	602.8	1116.3
1.5473	604	1118.52
1.5473	605.2	1120.74
1.5473	606.4	1122.96
1.5474	607.6	1125.19
1.548	608	1125.93
1.5478	609.6	1128.89
1.5481	610.4	1130.37
1.5481	611.6	1132.59
1.5478	613.2	1135.56
1.5485	613.6	1136.3
1.5486	614.8	1138.52
1.5492	615.2	1139.26
1.5489	616.8	1142.22
1.5493	617.6	1143.7
1.5493	618.8	1145.93
1.5497	619.6	1147.41
1.5494	621.2	1150.37
1.5497	622	1151.85
1.5491	624	1155.56
1.5495	624.8	1157.04
1.5495	626	1159.26
1.5495	627.2	1161.48
1.5505	627.2	1161.48
1.5502	628.8	1164.44
1.55	630.4	1167.41
1.5532	627.6	1162.22
1.5529	629.2	1165.19
1.5533	630	1166.67
1.553	631.6	1169.63
1.553	632.8	1171.85
1.5543	632.4	1171.11
1.554	634	1174.07
1.5547	634.4	1174.81
1.5541	636.4	1178.52
1.5538	638	1181.48
1.5545	638.4	1182.22
1.5552	638.8	1182.96
1.5549	640.4	1185.93
1.5539	642.8	1190.37
1.5546	643.2	1191.11
1.5537	645.6	1195.56
1.554	646.4	1197.04
1.5541	647.6	1199.26
1.5541	648.8	1201.48
1.5541	650	1203.7
1.5545	650.8	1205.19
1.5542	652.4	1208.15
1.5545	653.2	1209.63
1.5552	653.6	1210.37
1.5549	655.2	1213.33
1.5553	656	1214.81
1.555	657.6	1217.78
1.5547	659.2	1220.74
1.5547	660.4	1222.96
1.5551	661.2	1224.44
1.5548	662.8	1227.41
1.5551	663.6	1228.89
1.5552	664.8	1231.11
1.5555	665.6	1232.59
1.5556	666.8	1234.81
1.5556	668	1237.04
1.5559	668.8	1238.52
1.556	670	1240.74
1.5563	670.8	1242.22
1.5567	671.6	1243.7
1.5609	667.6	1236.3
1.559	671.2	1242.96
1.5594	672	1244.44
1.5594	673.2	1246.67
1.5601	673.6	1247.41
1.5604	674.4	1248.89
1.5605	675.6	1251.11
1.5611	676	1251.85
1.5602	678.4	1256.3
1.5599	680	1259.26
1.5603	680.8	1260.74
1.5603	682	1262.96
1.56	683.6	1265.93
1.56	684.8	1268.15
1.5607	685.2	1268.89
1.5607	686.4	1271.11
1.5608	687.6	1273.33
1.5598	690	1277.78
1.5602	690.8	1279.26
1.5605	691.6	1280.74
1.5602	693.2	1283.7
1.5606	694	1285.19
1.5603	695.6	1288.15
1.56	697.2	1291.11
1.5604	698	1292.59
1.5604	699.2	1294.81
1.5611	699.6	1295.56
1.5611	700.8	1297.78
1.5615	701.6	1299.26
1.5612	703.2	1302.22
1.5612	704.4	1304.44
1.5612	705.6	1306.67
1.5587	710	1314.81
1.5597	710	1314.81
1.5591	712	1318.52
1.5594	712.8	1320
1.5598	713.6	1321.48
1.5601	714.4	1322.96
1.5598	716	1325.93
1.5592	718	1329.63
1.5593	719.2	1331.85
1.5593	720.4	1334.07
1.56	720.8	1334.81
1.56	722	1337.04
1.5597	723.6	1340
1.5626	721.2	1335.56
1.5636	721.2	1335.56
1.5646	721.2	1335.56
1.564	723.2	1339.26
1.565	723.2	1339.26
1.5644	725.2	1342.96
1.5648	726	1344.44
1.5654	726.4	1345.19
1.5658	727.2	1346.67
1.5652	729.2	1350.37
1.5652	730.4	1352.59
1.5652	731.6	1354.81
1.5653	732.8	1357.04
1.5647	734.8	1360.74
1.5647	736	1362.96
1.5644	737.6	1365.93
1.5654	737.6	1365.93
1.5651	739.2	1368.89
1.5648	740.8	1371.85
1.5658	740.8	1371.85
1.5655	742.4	1374.81
1.5659	743.2	1376.3
1.5659	744.4	1378.52
1.5656	746	1381.48
1.566	746.8	1382.96
1.5663	747.6	1384.44
1.566	749.2	1387.41
1.5661	750.4	1389.63
1.5661	751.6	1391.85
1.5658	753.2	1394.81
1.5661	754	1396.3
1.5668	754.4	1397.04
1.5662	756.4	1400.74
1.5669	756.8	1401.48
1.5669	758	1403.7
1.567	759.2	1405.93
1.5673	760	1407.41
1.5677	760.8	1408.89
1.5683	761.2	1409.63
1.568	762.8	1412.59
1.5674	764.8	1416.3
1.5678	765.6	1417.78
1.5681	766.4	1419.26
1.5682	767.6	1421.48
1.5682	768.8	1423.7
1.5679	770.4	1426.67
1.5683	771.2	1428.15
1.5683	772.4	1430.37
1.5693	772.4	1430.37
1.5693	773.6	1432.59
1.569	775.2	1435.56
1.5694	776	1437.04
1.5701	776.4	1437.78
1.5698	778	1440.74
1.5695	779.6	1443.7
1.5692	781.2	1446.67
1.5695	782	1448.15
1.5699	782.8	1449.63
1.5706	783.2	1450.37
1.5709	784	1451.85
1.5713	784.8	1453.33
1.5713	786	1455.56
1.5717	786.8	1457.04
1.5714	788.4	1460
1.5717	789.2	1461.48
1.5727	789.2	1461.48
1.5728	790.4	1463.7
1.5731	791.2	1465.19
1.5728	792.8	1468.15
1.5732	793.6	1469.63
1.5735	794.4	1471.11
1.5732	796	1474.07
1.5739	796.4	1474.81
1.5743	797.2	1476.3
1.5766	795.6	1473.33
1.5772	796	1474.07
1.5776	796.8	1475.56
1.5776	798	1477.78
1.5783	798.4	1478.52
1.5787	799.2	1480
1.578	801.2	1483.7
1.579	801.2	1483.7
1.5784	803.2	1487.41
1.5781	804.8	1490.37
1.5788	805.2	1491.11
1.5788	806.4	1493.33
1.5782	808.4	1497.04
1.5786	809.2	1498.52
1.5786	810.4	1500.74
1.578	812.4	1504.44
1.5774	814.4	1508.15
1.5748	818.8	1516.3
1.5749	820	1518.52
1.5749	821.2	1520.74
1.5749	822.4	1522.96
1.5749	823.6	1525.19
1.575	824.8	1527.41
1.575	826	1529.63
1.5796	821.6	1521.48
1.578	824.8	1527.41
1.5787	825.2	1528.15
1.579	826	1529.63
1.5797	826.4	1530.37
1.5797	827.6	1532.59
1.5801	828.4	1534.07
1.5795	830.4	1537.78
1.5795	831.6	1540
1.5795	832.8	1542.22
1.5789	834.8	1545.93
1.5793	835.6	1547.41
1.5793	836.8	1549.63
1.5793	838	1551.85
1.579	839.6	1554.81
1.5797	840	1555.56
1.5804	840.4	1556.3
1.5794	842.8	1560.74
1.5801	843.2	1561.48
1.5802	844.4	1563.7
1.5808	844.8	1564.44
1.5802	846.8	1568.15
1.5802	848	1570.37
1.5803	849.2	1572.59
1.58	850.8	1575.56
1.5794	852.8	1579.26
1.58	853.2	1580
1.5801	854.4	1582.22
1.5804	855.2	1583.7
1.5811	855.6	1584.44
1.5808	857.2	1587.41
1.5808	858.4	1589.63
1.5815	858.8	1590.37
1.5812	860.4	1593.33
1.5816	861.2	1594.81
1.5819	862	1596.3
1.582	863.2	1598.52
1.5823	864	1600
1.5824	865.2	1602.22
1.5827	866	1603.7
1.5824	867.6	1606.67
1.5831	868	1607.41
1.5841	868	1607.41
1.5838	869.6	1610.37
1.5842	870.4	1611.85
1.5845	871.2	1613.33
1.5842	872.8	1616.3
1.5846	873.6	1617.78
1.5849	874.4	1619.26
1.585	875.6	1621.48
1.5843	877.6	1625.19
1.5847	878.4	1626.67
1.5851	879.2	1628.15
1.5857	879.6	1628.89
1.5854	881.2	1631.85
1.5855	882.4	1634.07
1.5865	882.4	1634.07
1.5862	884	1637.04
1.5865	884.8	1638.52
1.5869	885.6	1640
1.5879	885.6	1640
1.5882	886.4	1641.48
1.5879	888	1644.44
1.5925	883.6	1636.3
1.5916	886	1640.74
1.5919	886.8	1642.22
1.5923	887.6	1643.7
1.592	889.2	1646.67
1.5927	889.6	1647.41
1.5927	890.8	1649.63
1.5921	892.8	1653.33
1.5908	895.6	1658.52
1.5912	896.4	1660
1.5909	898	1662.96
1.5903	900	1666.67
1.588	904	1674.07
1.5864	907.2	1680
1.5861	908.8	1682.96
1.5865	909.6	1684.44
1.5865	910.8	1686.67
1.5866	912	1688.89
1.5866	913.2	1691.11
1.587	914	1692.59
1.5876	914.4	1693.33
1.5877	915.6	1695.56
1.5877	916.8	1697.78
1.588	917.6	1699.26
1.5878	919.2	1702.22
1.5881	920	1703.7
1.5881	921.2	1705.93
1.5885	922	1707.41
1.5885	923.2	1709.63
1.5886	924.4	1711.85
1.5883	926	1714.81
1.5886	926.8	1716.3
1.589	927.6	1717.78
1.5887	929.2	1720.74
1.5894	929.6	1721.48
1.5891	931.2	1724.44
1.5923	928.4	1719.26
1.594	927.6	1717.78
1.5943	928.4	1719.26
1.5944	929.6	1721.48
1.595	930	1722.22
1.5951	931.2	1724.44
1.5951	932.4	1726.67
1.5945	934.4	1730.37
1.5935	936.8	1734.81
1.5942	937.2	1735.56
1.5942	938.4	1737.78
1.594	940	1740.74
1.5946	940.4	1741.48
1.595	941.2	1742.96
1.594	943.6	1747.41
1.5944	944.4	1748.89
1.5941	946	1751.85
1.5941	947.2	1754.07
1.5942	948.4	1756.3
1.5945	949.2	1757.78
1.5952	949.6	1758.52
1.5952	950.8	1760.74
1.5949	952.4	1763.7
1.595	953.6	1765.93
1.5944	955.6	1769.63
1.595	956	1770.37
1.5951	957.2	1772.59
1.5951	958.4	1774.81
1.5958	958.8	1775.56
1.5948	961.2	1780
1.5958	961.2	1780
1.5965	961.6	1780.74
1.5959	963.6	1784.44
1.5956	965.2	1787.41
1.5963	965.6	1788.15
1.5966	966.4	1789.63
1.597	967.2	1791.11
1.5977	967.6	1791.85
1.5977	968.8	1794.07
1.5981	969.6	1795.56
1.5978	971.2	1798.52
1.5981	972	1800
1.5956	976.4	1808.15
1.5946	978.8	1812.59
1.5953	979.2	1813.33
1.5953	980.4	1815.56
1.5957	981.2	1817.04
1.5964	981.6	1817.78
1.5967	982.4	1819.26
1.5971	983.2	1820.74
1.5974	984	1822.22
1.5978	984.8	1823.7
1.5981	985.6	1825.19
1.5978	987.2	1828.15
1.5995	986.4	1826.67
1.5995	987.6	1828.89
1.5999	988.4	1830.37
1.5999	989.6	1832.59
1.6012	989.2	1831.85
1.6009	990.8	1834.81
1.6013	991.6	1836.3
1.6016	992.4	1837.78
1.6007	994.8	1842.22
1.6017	994.8	1842.22
1.6021	995.6	1843.7
1.6024	996.4	1845.19
1.6031	996.8	1845.93
1.6034	997.6	1847.41
1.6028	999.6	1851.11
1.6029	1000.8	1853.33
1.6032	1001.6	1854.81
1.6039	1002	1855.56
1.6039	1003.2	1857.78
1.6046	1003.6	1858.52
1.6053	1004	1859.26
1.605	1005.6	1862.22
1.606	1005.6	1862.22
1.607	1005.6	1862.22
1.6077	1006	1862.96
1.608	1006.8	1864.44
1.6084	1007.6	1865.93
1.6081	1009.2	1868.89
1.6088	1009.6	1869.63
1.6091	1010.4	1871.11
1.6095	1011.2	1872.59
1.6095	1012.4	1874.81
1.6105	1012.4	1874.81
1.6108	1013.2	1876.3
1.6115	1013.6	1877.04
1.6119	1014.4	1878.52
1.6132	1014	1877.78
1.6129	1015.6	1880.74
1.6133	1016.4	1882.22
1.6117	1019.6	1888.15
1.612	1020.4	1889.63
1.6124	1021.2	1891.11
1.6127	1022	1892.59
1.6134	1022.4	1893.33
1.6134	1023.6	1895.56
1.6144	1023.6	1895.56
1.6145	1024.8	1897.78
1.6152	1025.2	1898.52
1.6113	1031.2	1909.63
1.6107	1033.2	1913.33
1.6098	1035.6	1917.78
1.6104	1036	1918.52
1.6101	1037.6	1921.48
1.6105	1038.4	1922.96
1.6092	1041.2	1928.15
1.6093	1042.4	1930.37
1.6096	1043.2	1931.85
1.609	1045.2	1935.56
1.609	1046.4	1937.78
1.6091	1047.6	1940
1.6094	1048.4	1941.48
1.6091	1050	1944.44
1.6098	1050.4	1945.19
1.6085	1053.2	1950.37
1.6076	1055.6	1954.81
1.608	1056.4	1956.3
1.6077	1058	1959.26
1.6074	1059.6	1962.22
1.6077	1060.4	1963.7
1.6087	1060.4	1963.7
1.6081	1062.4	1967.41
1.6088	1062.8	1968.15
1.6082	1064.8	1971.85
1.6089	1065.2	1972.59
1.6082	1067.2	1976.3
1.6089	1067.6	1977.04
1.6089	1068.8	1979.26
1.6096	1069.2	1980
1.6097	1070.4	1982.22
1.6097	1071.6	1984.44
1.61	1072.4	1985.93
1.6094	1074.4	1989.63
1.6091	1076	1992.59
1.6095	1076.8	1994.07
1.6102	1077.2	1994.81
1.6102	1078.4	1997.04
1.6102	1079.6	1999.26
1.6103	1080.8	2001.48
1.6103	1082	2003.7
1.61	1083.6	2006.67
1.6104	1084.4	2008.15
1.6175	1076.8	1994.07
1.6156	1080.4	2000.74
1.6159	1081.2	2002.22
1.6163	1082	2003.7
1.6166	1082.8	2005.19
1.6167	1084	2007.41
1.6151	1087.2	2013.33
1.6142	1089.6	2017.78
1.6142	1090.8	2020
1.6149	1091.2	2020.74
1.6142	1093.2	2024.44
1.6146	1094	2025.93
1.6146	1095.2	2028.15
1.6143	1096.8	2031.11
1.615	1097.2	2031.85
1.6144	1099.2	2035.56
1.6135	1101.6	2040
1.6141	1102	2040.74
1.6135	1104	2044.44
1.6136	1105.2	2046.67
1.6139	1106	2048.15
1.6136	1107.6	2051.11
1.614	1108.4	2052.59
1.614	1109.6	2054.81
1.6144	1110.4	2056.3
1.6141	1112	2059.26
1.6144	1112.8	2060.74
1.6148	1113.6	2062.22
1.6148	1114.8	2064.44
1.6181	1112	2059.26
1.6213	1109.2	2054.07
1.621	1110.8	2057.04
1.6207	1112.4	2060
1.6214	1112.8	2060.74
1.6208	1114.8	2064.44
1.6215	1115.2	2065.19
1.6218	1116	2066.67
1.6209	1118.4	2071.11
1.6196	1121.2	2076.3
1.6197	1122.4	2078.52
1.6197	1123.6	2080.74
1.6194	1125.2	2083.7
1.6191	1126.8	2086.67
1.6191	1128	2088.89
1.6189	1129.6	2091.85
1.6186	1131.2	2094.81
1.6192	1131.6	2095.56
1.6189	1133.2	2098.52
1.618	1135.6	2102.96
1.618	1136.8	2105.19
1.619	1136.8	2105.19
1.6187	1138.4	2108.15
1.6188	1139.6	2110.37
1.6195	1140	2111.11
1.6195	1141.2	2113.33
1.6192	1142.8	2116.3
1.6199	1143.2	2117.04
1.6199	1144.4	2119.26
1.6199	1145.6	2121.48
1.62	1146.8	2123.7
1.6203	1147.6	2125.19
1.6207	1148.4	2126.67
1.6204	1150	2129.63
1.6204	1151.2	2131.85
1.6208	1152	2133.33
1.6214	1152.4	2134.07
1.6218	1153.2	2135.56
1.6218	1154.4	2137.78
1.6222	1155.2	2139.26
1.6225	1156	2140.74
1.6226	1157.2	2142.96
1.6223	1158.8	2145.93
1.6223	1160	2148.15
1.6243	1158.8	2145.93
1.6237	1160.8	2149.63
1.6243	1161.2	2150.37
1.625	1161.6	2151.11
1.6247	1163.2	2154.07
1.6251	1164	2155.56
1.6251	1165.2	2157.78
1.6261	1165.2	2157.78
1.6265	1166	2159.26
1.6271	1166.4	2160
1.6275	1167.2	2161.48
1.6275	1168.4	2163.7
1.6282	1168.8	2164.44
1.6286	1169.6	2165.93
1.6286	1170.8	2168.15
1.6293	1171.2	2168.89
1.6303	1171.2	2168.89
1.6313	1171.2	2168.89
1.6303	1173.6	2173.33
1.6307	1174.4	2174.81
1.6314	1174.8	2175.56
1.6314	1176	2177.78
1.6321	1176.4	2178.52
1.6331	1176.4	2178.52
1.6324	1178.4	2182.22
1.6334	1178.4	2182.22
1.6344	1178.4	2182.22
1.6348	1179.2	2183.7
1.6352	1180	2185.19
1.6352	1181.2	2187.41
1.6355	1182	2188.89
1.6365	1182	2188.89
1.6369	1182.8	2190.37
1.6372	1183.6	2191.85
1.6373	1184.8	2194.07
1.6386	1184.4	2193.33
1.6396	1184.4	2193.33
1.64	1185.2	2194.81
1.6403	1186	2196.3
1.6403	1187.2	2198.52
1.641	1187.6	2199.26
1.6423	1187.2	2198.52
1.6427	1188	2200
1.6424	1189.6	2202.96
1.6431	1190	2203.7
1.6438	1190.4	2204.44
1.6448	1190.4	2204.44
1.6448	1191.6	2206.67
1.6451	1192.4	2208.15
1.6458	1192.8	2208.89
1.6462	1193.6	2210.37
1.6469	1194	2211.11
1.6472	1194.8	2212.59
1.6479	1195.2	2213.33
1.6482	1196	2214.81
1.6492	1196	2214.81
1.6493	1197.2	2217.04

[truncated: 10 more sheets: Figure_3c, Figure_3d, Figure_3e, Figure_3f, Figure_4a, Figure_4b, Figure_4c, Figure_5b, Figure_5e, Figure_5g]
